# Supplementary material for: Transcriptomic Changes in Mouse Bone Marrow-Derived Macrophages Exposed to Neuropeptide FF
Source: Genes (Basel). 2021 May 9;12(5):705. doi: 10.3390/genes12050705 (PMC8151073; doi:10.3390/genes12050705)
Supplement: Supplementary file 1 [file genes-12-00705-s001.zip]

Archive with 25 entries (24 files):
- genes-1147651-supplementary/
- genes-1147651-supplementary/Figure S1_Information of RNA-seq.pdf
- genes-1147651-supplementary/Figure S2 DEG PPI cluego-new-down-all.pdf
- genes-1147651-supplementary/Figure S2 DEG PPI cluego-new-down-ok.pdf
- genes-1147651-supplementary/Figure S3 DEG PPI cluego-new-up-all.pdf
- genes-1147651-supplementary/Figure S3 DEG PPI cluego-new-up-ok.pdf
- genes-1147651-supplementary/Figure S4 Ramachandran plot.pdf
- genes-1147651-supplementary/Figure S5 3D protein alignment.pdf
- genes-1147651-supplementary/Figure S6 RMSD.pdf
- genes-1147651-supplementary/Figure S7 RMSF.pdf
- genes-1147651-supplementary/Figure S8 gyration radius.pdf
- genes-1147651-supplementary/Figure S9 3D protein.pdf
- genes-1147651-supplementary/Supplementary file 1_Materials Manuscript.pdf
- genes-1147651-supplementary/Table S10 Proteins modelling.pdf
- genes-1147651-supplementary/Table S11 Ramachandran plot analysis.pdf
- genes-1147651-supplementary/Table S12_RMSD-RMSF-Rg.pdf
- genes-1147651-supplementary/Table S1_NPFFvsControl_deg_all.xlsx
- genes-1147651-supplementary/Table S2 Details of DEGs-protein coding.pdf
- genes-1147651-supplementary/Table S3 Details of DEGs-antisense.pdf
- genes-1147651-supplementary/Table S4 Details of DEGs-miRNA.pdf
- genes-1147651-supplementary/Table S5 Details of DEGs-lincRNA.pdf
- genes-1147651-supplementary/Table S6 KEGG pathway.pdf
- genes-1147651-supplementary/Table S7 GO analysis of hub genes.pdf
- genes-1147651-supplementary/Table S8 transcriptor factors-up DEGs.pdf
- genes-1147651-supplementary/Table S9 transcriptor factors-down DEGs.pdf
