# Supplementary material for: Transcriptomic Changes in Mouse Bone Marrow-Derived Macrophages Exposed to Neuropeptide FF
Source: Genes (Basel). 2021 May 9;12(5):705. doi: 10.3390/genes12050705 (PMC8151073; doi:10.3390/genes12050705)
Supplement: Supplementary file 1 [file genes-12-00705-s001.zip › genes-1147651-supplementary/Table S1_NPFFvsControl_deg_all.xlsx]

## Sheet: NPFFvsControl_deg_all
gene_id	NPFF_1	NPFF_2	NPFF_3	Ctrl_1	Ctrl_2	Ctrl_3	NPFF	Control	log2FoldChange	pvalue	padj	gene_name	gene_chr	gene_start	gene_end	gene_strand	gene_length	gene_biotype	gene_description	tf_family
ENSMUSG00000040026	160715	63822.1	67065.8	42.4654	42.0712	40.9683	97200.9	41.835	11.182	5.44288e-193	3.65762e-190	Saa3	7	46711998	46715700	-	2606	protein_coding	serum amyloid A 3 [Source:MGI Symbol;Acc:MGI:98223]	-
ENSMUSG00000090231	349.904	797.738	844.557	0.943675	0	0	664.066	0.314558	10.9617	7.40958e-19	1.69132e-17	Cfb	17	34856374	34862518	-	2825	protein_coding	complement factor B [Source:MGI Symbol;Acc:MGI:105975]	-
ENSMUSG00000041782	433.325	525.735	503.878	0	0.914591	0	487.646	0.304864	10.5163	1.19396e-18	2.69603e-17	Lad1	1	135818598	135833342	+	3400	protein_coding	ladinin [Source:MGI Symbol;Acc:MGI:109343]	-
ENSMUSG00000020826	134.4	260.838	256.019	0	0	0	217.086	0	10.3113	4.74309e-17	9.83752e-16	Nos2	11	78920787	78960254	+	4412	protein_coding	nitric oxide synthase 2, inducible [Source:MGI Symbol;Acc:MGI:97361]	-
ENSMUSG00000055202	193.49	160.359	190.739	0	0	0	181.53	0	10.0513	5.7098e-17	1.17699e-15	Zfp811	17	32795676	32809853	-	3458	protein_coding	zinc finger protein 811 [Source:MGI Symbol;Acc:MGI:2682944]	zf-C2H2
ENSMUSG00000006342	1069.41	1437.15	1378.01	3.7747	0.914591	0	1294.86	1.5631	9.70657	1.13161e-46	6.83851e-45	Susd2	10	75636706	75644008	-	3435	protein_coding	sushi domain containing 2 [Source:MGI Symbol;Acc:MGI:1918983]	-
ENSMUSG00000022126	61204.3	56529.8	55093	83.0434	76.8256	85.661	57609	81.8433	9.45953	0	0	Acod1	14	103046977	103056573	+	2623	protein_coding	aconitate decarboxylase 1 [Source:MGI Symbol;Acc:MGI:103206]	-
ENSMUSG00000029379	4794.38	3067.13	3095.69	5.66205	1.82918	8.37988	3652.4	5.29037	9.43593	1.02932e-103	2.01076e-101	Cxcl3	5	90786103	90789600	+	3498	protein_coding	chemokine (C-X-C motif) ligand 3 [Source:MGI Symbol;Acc:MGI:3037818]	-
ENSMUSG00000038067	93.8485	84.2395	87.7197	0	0	0	88.6025	0	9.01638	9.71585e-14	1.64543e-12	Csf3	11	98701263	98703629	+	1413	protein_coding	colony stimulating factor 3 (granulocyte) [Source:MGI Symbol;Acc:MGI:1339751]	-
ENSMUSG00000035042	48652.9	22978.1	23649.6	56.6205	55.79	78.2122	31760.2	63.5409	8.96536	1.79796e-156	7.55145e-154	Ccl5	11	83525778	83530518	-	960	protein_coding	chemokine (C-C motif) ligand 5 [Source:MGI Symbol;Acc:MGI:98262]	-
ENSMUSG00000026822	1974.29	1360.01	1374.95	2.83103	6.40214	0.931098	1569.75	3.38809	8.84799	4.67178e-71	4.75673e-69	Lcn2	2	32384633	32388252	-	2623	protein_coding	lipocalin 2 [Source:MGI Symbol;Acc:MGI:96757]	-
ENSMUSG00000034855	4210.44	2671.3	2549.99	5.66205	8.23132	13.9665	3143.91	9.28661	8.40205	1.09582e-109	2.42234e-107	Cxcl10	5	92346638	92348889	-	2252	protein_coding	chemokine (C-X-C motif) ligand 10 [Source:MGI Symbol;Acc:MGI:1352450]	-
ENSMUSG00000025746	150.621	88.2992	96.8996	0	0	0.931098	111.94	0.310366	8.39029	8.11867e-12	1.20383e-10	Il6	5	30013114	30019981	+	2428	protein_coding	interleukin 6 [Source:MGI Symbol;Acc:MGI:96559]	-
ENSMUSG00000045551	5831.35	4165.29	4251.34	16.9862	11.8897	18.622	4749.33	15.8326	8.2303	6.62396e-179	3.3722e-176	Fpr1	17	17876471	17883940	-	1324	protein_coding	formyl peptide receptor 1 [Source:MGI Symbol;Acc:MGI:107443]	-
ENSMUSG00000103845	166.842	547.049	607.918	0	4.57295	0	440.603	1.52432	8.16739	1.93953e-08	2.09006e-07	Gm19026	1	6429655	6441296	-	4530	processed_pseudogene	predicted gene, 19026 [Source:MGI Symbol;Acc:MGI:5011211]	-
ENSMUSG00000052270	8809.01	5738.43	5809.9	20.7609	26.5231	25.1396	6785.78	24.1412	8.1339	1.78506e-186	1.03411e-183	Fpr2	17	17887824	17893952	+	1296	protein_coding	formyl peptide receptor 2 [Source:MGI Symbol;Acc:MGI:1278319]	-
ENSMUSG00000026390	21568.9	12989.1	13326.2	64.1699	53.9609	66.1079	15961.4	61.4129	8.02215	9.9766e-206	8.38035e-203	Marco	1	120474538	120505024	-	1925	protein_coding	macrophage receptor with collagenous structure [Source:MGI Symbol;Acc:MGI:1309998]	-
ENSMUSG00000097418	194.649	134.986	147.899	0	1.82918	0	159.178	0.609727	8.00387	3.73014e-14	6.53454e-13	Mir155hg	16	84703167	84715245	+	1433	lincRNA	Mir155 host gene (non-protein coding) [Source:MGI Symbol;Acc:MGI:5477161]	-
ENSMUSG00000068246	209.711	133.971	116.28	0	1.82918	0	153.321	0.609727	7.94995	1.46753e-13	2.44831e-12	Apol9b	15	77729039	77736382	+	1821	protein_coding	apolipoprotein L 9b [Source:MGI Symbol;Acc:MGI:1919148]	-
ENSMUSG00000029084	1491.15	1277.8	1241.34	3.7747	2.74377	10.2421	1336.76	5.58685	7.90429	3.39111e-93	5.13249e-91	Cd38	5	43868553	43912375	+	3890	protein_coding	CD38 antigen [Source:MGI Symbol;Acc:MGI:107474]	-
ENSMUSG00000027347	707.919	1273.74	1119.96	3.7747	8.23132	0.931098	1033.87	4.31237	7.89906	2.37333e-58	1.86317e-56	Rasgrp1	2	117279993	117343001	-	5600	protein_coding	RAS guanyl releasing protein 1 [Source:MGI Symbol;Acc:MGI:1314635]	-
ENSMUSG00000029275	103.117	144.121	138.719	0	1.82918	0	128.652	0.609727	7.70004	3.61072e-13	5.83832e-12	Gfi1	5	107716657	107726036	-	3187	protein_coding	growth factor independent 1 [Source:MGI Symbol;Acc:MGI:103170]	zf-C2H2
ENSMUSG00000079700	30.1242	32.4779	43.8598	0	0	0	35.4873	0	7.6988	9.68611e-10	1.20986e-08	Fpr3	17	17887852	17971677	+	1268	protein_coding	formyl peptide receptor 3 [Source:MGI Symbol;Acc:MGI:1194495]	-
ENSMUSG00000030142	76794.7	65884.4	67293.2	383.132	324.68	319.366	69990.8	342.393	7.67556	0	0	Clec4e	6	123281789	123289870	-	4965	protein_coding	C-type lectin domain family 4, member e [Source:MGI Symbol;Acc:MGI:1861232]	-
ENSMUSG00000029380	1800.5	1160.07	1195.44	1.88735	12.8043	5.58659	1385.33	6.7594	7.67045	4.94138e-72	5.15622e-70	Cxcl1	5	90891241	90893115	+	1875	protein_coding	chemokine (C-X-C motif) ligand 1 [Source:MGI Symbol;Acc:MGI:108068]	-
ENSMUSG00000023868	23.1725	33.4928	46.9198	0	0	0	34.5284	0	7.66068	2.27288e-09	2.73136e-08	Pde10a	17	8525372	8986648	+	12849	protein_coding	phosphodiesterase 10A [Source:MGI Symbol;Acc:MGI:1345143]	-
ENSMUSG00000105504	3772.48	4492.1	4439.02	23.5919	21.0356	20.4841	4234.53	21.7039	7.60881	4.81141e-243	5.05198e-240	Gbp5	3	142493978	142522344	+	6637	protein_coding	guanylate binding protein 5 [Source:MGI Symbol;Acc:MGI:2429943]	-
ENSMUSG00000027398	2593	1980.13	1842.11	16.9862	2.74377	13.9665	2138.42	11.2321	7.57844	3.03987e-92	4.55981e-90	Il1b	2	129364570	129371139	-	1907	protein_coding	interleukin 1 beta [Source:MGI Symbol;Acc:MGI:96543]	-
ENSMUSG00000053338	910.678	753.081	794.577	4.71838	6.40214	1.8622	819.445	4.32757	7.56132	5.94137e-71	6.01295e-69	Tarm1	7	3486500	3502624	-	2066	protein_coding	T cell-interacting, activating receptor on myeloid cells 1 [Source:MGI Symbol;Acc:MGI:2442280]	-
novel.13	93.8485	39.5824	49.9798	0.943675	0	0	61.1369	0.314558	7.51654	3.31324e-09	3.89247e-08	-	11	117976227	117980852	+	810	-	-	-
ENSMUSG00000054203	3358.85	2001.45	1925.75	15.0988	12.8043	14.8976	2428.68	14.2669	7.41186	2.2937e-105	4.58739e-103	Ifi205	1	174011998	174031810	-	4177	protein_coding	interferon activated gene 205 [Source:MGI Symbol;Acc:MGI:101847]	-
ENSMUSG00000097804	32.4415	21.3136	28.5599	0	0	0	27.4383	0	7.32361	1.00432e-08	1.12861e-07	Gm16685	3	7612705	7690001	+	1592	antisense	predicted gene, 16685 [Source:MGI Symbol;Acc:MGI:4439609]	-
novel.90	55.6139	59.8811	42.8398	0	0	0.931098	52.7783	0.310366	7.30734	3.19326e-09	3.75415e-08	-	5	64840411	64865449	-	1991	-	-	-
ENSMUSG00000102099	40.5518	19.2837	20.3999	0	0	0	26.7452	0	7.28413	3.07277e-08	3.21436e-07	1700011B04Rik	13	35167927	35188017	+	4166	processed_transcript	RIKEN cDNA 1700011B04 gene [Source:MGI Symbol;Acc:MGI:1922894]	-
ENSMUSG00000058427	11975.5	7529.79	8305.83	41.5217	67.6797	69.8323	9270.38	59.6779	7.27845	5.10454e-157	2.19888e-154	Cxcl2	5	90903871	90905938	+	2068	protein_coding	chemokine (C-X-C motif) ligand 2 [Source:MGI Symbol;Acc:MGI:1340094]	-
ENSMUSG00000079186	34.7587	23.3435	18.3599	0	0	0	25.4874	0	7.21554	2.86046e-08	3.00725e-07	Gzmc	14	56231441	56234656	-	894	protein_coding	granzyme C [Source:MGI Symbol;Acc:MGI:109256]	-
ENSMUSG00000050737	6969.12	7723.64	7488.81	50.9585	69.5089	41.8994	7393.86	54.1223	7.09268	1.25555e-279	2.34369e-276	Ptges	2	30889471	30929863	-	3931	protein_coding	prostaglandin E synthase [Source:MGI Symbol;Acc:MGI:1927593]	-
ENSMUSG00000085786	24.3311	24.3584	20.3999	0	0	0	23.0298	0	7.07252	3.64196e-08	3.76987e-07	Gm15987	6	128951204	128975029	-	2231	antisense	predicted gene 15987 [Source:MGI Symbol;Acc:MGI:3801849]	-
ENSMUSG00000024675	3370.43	1925.33	1985.93	14.1551	12.8043	27.9329	2427.23	18.2974	7.05184	2.54985e-85	3.48272e-83	Ms4a4c	19	11404770	11427246	+	1751	protein_coding	membrane-spanning 4-domains, subfamily A, member 4C [Source:MGI Symbol;Acc:MGI:1927656]	-
ENSMUSG00000050010	266.483	256.778	217.259	1.88735	0.914591	2.79329	246.84	1.86508	7.05183	2.15725e-29	7.50346e-28	Shisa3	5	67607882	67623552	+	4754	protein_coding	shisa family member 3 [Source:MGI Symbol;Acc:MGI:3041225]	-
ENSMUSG00000102037	1065.93	462.81	437.578	6.60573	1.82918	6.51768	655.44	4.9842	7.04306	1.13653e-38	5.33345e-37	Bcl2a1a	9	88956900	88962419	+	819	protein_coding	B cell leukemia/lymphoma 2 related protein A1a [Source:MGI Symbol;Acc:MGI:102687]	-
ENSMUSG00000060183	28.9656	17.2539	19.3799	0	0	0	21.8665	0	6.99452	8.68644e-08	8.58424e-07	Cxcl11	5	92359544	92365485	-	3794	polymorphic_pseudogene	chemokine (C-X-C motif) ligand 11 [Source:MGI Symbol;Acc:MGI:1860203]	-
ENSMUSG00000095834	16.2207	31.4629	17.3399	0	0	0	21.6745	0	6.98858	1.33116e-07	1.28011e-06	Tdgf1-ps1	16	3730510	3731022	+	513	processed_pseudogene	teratocarcinoma-derived growth factor, pseudogene 1 [Source:MGI Symbol;Acc:MGI:107367]	-
ENSMUSG00000021872	23.1725	22.3285	19.3799	0	0	0	21.627	0	6.98163	6.22188e-08	6.27417e-07	Rnase10	14	51007751	51010758	+	1665	protein_coding	ribonuclease, RNase A family, 10 (non-active) [Source:MGI Symbol;Acc:MGI:1922269]	-
ENSMUSG00000030651	52.138	40.5973	33.6599	0	0.914591	0	42.1317	0.304864	6.98011	2.26384e-08	2.4117e-07	Art2b	7	101576970	101585600	-	2828	protein_coding	ADP-ribosyltransferase 2b [Source:MGI Symbol;Acc:MGI:107545]	-
ENSMUSG00000032487	984.83	1389.44	1321.91	14.1551	10.9751	4.65549	1232.06	9.92857	6.95687	8.36124e-92	1.24309e-89	Ptgs2	1	150100031	150108227	+	4580	protein_coding	prostaglandin-endoperoxide synthase 2 [Source:MGI Symbol;Acc:MGI:97798]	-
ENSMUSG00000008193	34.7587	47.7019	40.7998	0	0.914591	0	41.0868	0.304864	6.94864	2.31456e-08	2.46417e-07	Spib	7	44525993	44532071	-	2868	protein_coding	Spi-B transcription factor (Spi-1/PU.1 related) [Source:MGI Symbol;Acc:MGI:892986]	ETS
ENSMUSG00000020010	418.263	347.107	369.239	5.66205	1.82918	1.8622	378.203	3.11781	6.92994	3.051e-44	1.69725e-42	Vnn3	10	23851462	23869843	+	1811	protein_coding	vanin 3 [Source:MGI Symbol;Acc:MGI:1347055]	-
ENSMUSG00000087477	74.1519	19.2837	27.5399	0	0	0.931098	40.3252	0.310366	6.91522	2.85644e-07	2.60664e-06	Gm13822	5	114917318	114923277	-	346	antisense	predicted gene 13822 [Source:MGI Symbol;Acc:MGI:3650351]	-
ENSMUSG00000049093	13.9035	19.2837	28.5599	0	0	0	20.5824	0	6.91467	1.87085e-07	1.75982e-06	Il23r	6	67422932	67491855	-	2488	protein_coding	interleukin 23 receptor [Source:MGI Symbol;Acc:MGI:2181693]	-
ENSMUSG00000020178	1831.78	1836.01	1830.89	27.3666	11.8897	7.44878	1832.9	15.5683	6.88339	3.29571e-103	6.15199e-101	Adora2a	10	75316877	75334784	+	3062	protein_coding	adenosine A2a receptor [Source:MGI Symbol;Acc:MGI:99402]	-
ENSMUSG00000016283	5622.8	5902.85	6107.74	53.7895	42.9858	54.9348	5877.8	50.57	6.86193	0	0	H2-M2	17	37480851	37483552	-	1551	protein_coding	histocompatibility 2, M region locus 2 [Source:MGI Symbol;Acc:MGI:95914]	-
ENSMUSG00000045381	22.0138	23.3435	14.2799	0	0	0	19.8791	0	6.85977	1.80379e-07	1.70246e-06	Olfr433	1	174040705	174044411	+	3707	protein_coding	olfactory receptor 433 [Source:MGI Symbol;Acc:MGI:3030267]	-
ENSMUSG00000086196	27.807	14.2091	13.2599	0	0	0	18.4253	0	6.74603	5.96952e-07	5.21247e-06	Gm13571	2	60338188	60371234	+	3102	antisense	predicted gene 13571 [Source:MGI Symbol;Acc:MGI:3652223]	-
ENSMUSG00000085977	28.9656	40.5973	36.7199	0	0.914591	0	35.4276	0.304864	6.73523	7.59716e-08	7.56564e-07	Gm5970	18	60220843	60222058	+	1216	processed_pseudogene	predicted gene 5970 [Source:MGI Symbol;Acc:MGI:3646761]	-
ENSMUSG00000022586	1128.5	751.051	653.817	9.43675	8.23132	6.51768	844.456	8.06192	6.71087	1.91984e-67	1.84305e-65	Ly6i	15	74979534	74983430	-	1156	protein_coding	lymphocyte antigen 6 complex, locus I [Source:MGI Symbol;Acc:MGI:1888480]	-
ENSMUSG00000030156	1019.59	608.96	701.757	6.60573	6.40214	9.31098	776.769	7.43961	6.70589	5.00891e-66	4.7011e-64	Cd69	6	129267325	129275436	-	6509	protein_coding	CD69 antigen [Source:MGI Symbol;Acc:MGI:88343]	-
ENSMUSG00000024402	19.6966	16.2389	17.3399	0	0	0	17.7585	0	6.69672	3.33468e-07	3.01197e-06	Lta	17	35203165	35205351	-	1383	protein_coding	lymphotoxin A [Source:MGI Symbol;Acc:MGI:104797]	-
ENSMUSG00000053113	3001.99	3338.12	3112.01	16.0425	43.9004	31.6573	3150.71	30.5334	6.68621	1.88368e-129	5.55189e-127	Socs3	11	117966079	117970047	-	2891	protein_coding	suppressor of cytokine signaling 3 [Source:MGI Symbol;Acc:MGI:1201791]	-
novel.22	33.6001	13.1941	5.09998	0	0	0	17.2981	0	6.65461	8.373e-06	6.08946e-05	-	12	85524477	85525375	+	612	-	-	-
ENSMUSG00000038668	118.18	137.016	113.22	0.943675	0.914591	1.8622	122.805	1.24015	6.63085	4.28709e-18	9.32942e-17	Lpar1	4	58435255	58553898	-	4289	protein_coding	lysophosphatidic acid receptor 1 [Source:MGI Symbol;Acc:MGI:108429]	-
ENSMUSG00000026235	10.4276	17.2539	22.4399	0	0	0	16.7071	0	6.61443	1.03338e-06	8.71089e-06	Epha4	1	77367185	77515088	-	8054	protein_coding	Eph receptor A4 [Source:MGI Symbol;Acc:MGI:98277]	-
ENSMUSG00000059493	20.8552	13.1941	15.2999	0	0	0	16.4498	0	6.5843	7.98659e-07	6.84565e-06	Nhs	X	161833296	162159730	-	8805	protein_coding	NHS actin remodeling regulator [Source:MGI Symbol;Acc:MGI:2684894]	-
ENSMUSG00000024743	45.1863	25.3733	25.4999	0	0.914591	0	32.0198	0.304864	6.58254	2.72953e-07	2.5017e-06	Syt7	19	10389090	10453181	+	7274	protein_coding	synaptotagmin VII [Source:MGI Symbol;Acc:MGI:1859545]	-
ENSMUSG00000107480	8.11036	20.2987	20.3999	0	0	0	16.2697	0	6.57702	1.90398e-06	1.54228e-05	Gm44165	7	3489611	3491079	-	1469	TEC	predicted gene, 44165 [Source:MGI Symbol;Acc:MGI:5690557]	-
ENSMUSG00000074227	484.305	287.226	295.799	7.5494	1.82918	1.8622	355.777	3.74693	6.57672	3.6679e-36	1.58408e-34	Spint2	7	29256323	29281912	-	4556	protein_coding	serine protease inhibitor, Kunitz type 2 [Source:MGI Symbol;Acc:MGI:1338031]	-
ENSMUSG00000053166	25.4897	12.1792	11.22	0	0	0	16.2963	0	6.56842	1.826e-06	1.48484e-05	Cdh22	2	165111507	165234853	-	3702	protein_coding	cadherin 22 [Source:MGI Symbol;Acc:MGI:1341843]	-
ENSMUSG00000017002	4051.71	2059.3	2152.19	34.916	35.669	20.4841	2754.4	30.3564	6.50327	1.1019e-77	1.28556e-75	Slpi	2	164354070	164389095	-	1180	protein_coding	secretory leukocyte peptidase inhibitor [Source:MGI Symbol;Acc:MGI:109297]	-
ENSMUSG00000030472	22.0138	13.1941	11.22	0	0	0	15.476	0	6.49482	1.83239e-06	1.48932e-05	Ceacam18	7	43634707	43649295	+	1970	protein_coding	carcinoembryonic antigen-related cell adhesion molecule 18 [Source:MGI Symbol;Acc:MGI:1919681]	-
ENSMUSG00000034459	7449.95	6169.78	6279.1	75.494	85.9715	62.3835	6632.94	74.6164	6.47345	2.70231e-268	4.12717e-265	Ifit1	19	34640871	34650009	+	2656	protein_coding	interferon-induced protein with tetratricopeptide repeats 1 [Source:MGI Symbol;Acc:MGI:99450]	-
ENSMUSG00000057606	17.3793	13.1941	14.2799	0	0	0	14.9511	0	6.44775	1.44173e-06	1.19023e-05	Colq	14	31523082	31591343	-	3803	protein_coding	collagen-like tail subunit (single strand of homotrimer) of asymmetric acetylcholinesterase [Source:MGI Symbol;Acc:MGI:1338761]	-
ENSMUSG00000041754	113.545	114.687	95.8796	2.83103	0.914591	0	108.037	1.24854	6.44447	6.0917e-17	1.25264e-15	Trem3	17	48247777	48258841	+	994	protein_coding	triggering receptor expressed on myeloid cells 3 [Source:MGI Symbol;Acc:MGI:1930003]	-
ENSMUSG00000075010	3845.47	1916.19	2026.73	26.4229	25.6085	38.175	2596.13	30.0688	6.43192	2.16999e-78	2.54936e-76	AW112010	19	11047617	11050566	-	770	lincRNA	expressed sequence AW112010 [Source:MGI Symbol;Acc:MGI:2147706]	-
ENSMUSG00000028270	8931.83	8341.74	8374.17	105.692	100.605	91.2476	8549.24	99.1814	6.42969	0	0	Gbp2	3	142620602	142638008	+	2516	protein_coding	guanylate binding protein 2 [Source:MGI Symbol;Acc:MGI:102772]	-
ENSMUSG00000054072	408.994	466.869	475.318	3.7747	10.9751	0.931098	450.394	5.22696	6.42008	2.02989e-53	1.42092e-51	Iigp1	18	60376029	60392627	+	3121	protein_coding	interferon inducible GTPase 1 [Source:MGI Symbol;Acc:MGI:1926259]	-
ENSMUSG00000082976	25.4897	9.1344	7.13997	0	0	0	13.9214	0	6.34002	1.41396e-05	9.87307e-05	Gm15056	8	20900606	20902627	-	558	protein_coding	predicted gene 15056 [Source:MGI Symbol;Acc:MGI:3705859]	-
ENSMUSG00000018459	807.56	937.798	937.376	15.0988	9.14591	9.31098	894.245	11.1852	6.32445	2.9951e-103	5.65368e-101	Slc13a3	2	165405028	165473230	-	5215	protein_coding	solute carrier family 13 (sodium-dependent dicarboxylate transporter), member 3 [Source:MGI Symbol;Acc:MGI:2149635]	-
ENSMUSG00000024210	10.4276	14.2091	16.3199	0	0	0	13.6522	0	6.32198	3.31889e-06	2.58017e-05	Ip6k3	17	27143969	27167764	-	2307	protein_coding	inositol hexaphosphate kinase 3 [Source:MGI Symbol;Acc:MGI:3045325]	-
ENSMUSG00000041827	3098.16	3230.53	3158.93	40.578	36.5836	41.8994	3162.54	39.687	6.31688	3.86005e-284	8.10611e-281	Oasl1	5	114923240	114937915	+	2608	protein_coding	2'-5' oligoadenylate synthetase-like 1 [Source:MGI Symbol;Acc:MGI:2180849]	-
ENSMUSG00000021759	706.76	733.797	759.897	6.60573	13.7189	8.37988	733.485	9.56816	6.25571	6.16572e-94	9.50312e-92	Plpp1	13	112800792	112867894	+	1750	protein_coding	phospholipid phosphatase 1 [Source:MGI Symbol;Acc:MGI:108412]	-
ENSMUSG00000057346	18.538	7.10453	13.2599	0	0	0	12.9675	0	6.23982	9.61846e-06	6.92945e-05	Apol9a	15	77403789	77411135	-	5953	protein_coding	apolipoprotein L 9a [Source:MGI Symbol;Acc:MGI:3606001]	-
ENSMUSG00000068417	651.146	305.495	344.759	6.60573	3.65836	7.44878	433.8	5.90429	6.20085	2.21601e-38	1.02843e-36	Pnp2	14	50955992	50964749	+	1587	protein_coding	purine-nucleoside phosphorylase 2 [Source:MGI Symbol;Acc:MGI:3712328]	-
ENSMUSG00000035692	11192.3	5485.71	5499.82	127.396	94.2029	82.8677	7392.61	101.489	6.18688	1.43516e-78	1.70997e-76	Isg15	4	156199424	156200818	-	756	protein_coding	ISG15 ubiquitin-like modifier [Source:MGI Symbol;Acc:MGI:1855694]	-
ENSMUSG00000103907	13.9035	12.1792	11.22	0	0	0	12.4342	0	6.18243	5.8991e-06	4.40858e-05	Gm37498	3	50400282	50404283	-	4002	TEC	predicted gene, 37498 [Source:MGI Symbol;Acc:MGI:5610726]	-
novel.58	113.545	77.1349	79.5597	0.943675	1.82918	0.931098	90.0799	1.23465	6.18136	4.6934e-15	8.68383e-14	-	19	11363990	11372916	-	1170	-	-	-
ENSMUSG00000078763	912.995	731.767	666.057	11.3241	11.8897	9.31098	770.273	10.8416	6.14975	3.59348e-85	4.86858e-83	Slfn1	11	83116849	83122670	+	1864	protein_coding	schlafen 1 [Source:MGI Symbol;Acc:MGI:1313259]	-
ENSMUSG00000037813	16.2207	29.4331	24.4799	0	0	0.931098	23.3779	0.310366	6.13692	2.1794e-06	1.74851e-05	D630003M21Rik	2	158182533	158229222	-	5104	protein_coding	RIKEN cDNA D630003M21 gene [Source:MGI Symbol;Acc:MGI:3606579]	-
ENSMUSG00000066677	655.781	722.633	643.617	7.5494	8.23132	13.0354	674.01	9.60536	6.13282	6.40144e-89	9.11392e-87	Ifi208	1	173673675	173698395	+	5258	protein_coding	interferon activated gene 208 [Source:MGI Symbol;Acc:MGI:2442822]	-
ENSMUSG00000050315	11.5862	12.1792	11.22	0	0	0	11.6618	0	6.09166	9.21539e-06	6.66173e-05	Synpo2	3	123076519	123236149	-	13138	protein_coding	synaptopodin 2 [Source:MGI Symbol;Acc:MGI:2153070]	-
ENSMUSG00000031722	2761	1471.65	1490.21	35.8597	26.5231	22.3463	1907.62	28.243	6.07826	3.3038e-73	3.55794e-71	Hp	8	109575128	109579172	-	1606	protein_coding	haptoglobin [Source:MGI Symbol;Acc:MGI:96211]	-
ENSMUSG00000053395	40.5518	36.5376	47.9398	0.943675	0	0.931098	41.6764	0.624924	6.07095	2.60348e-08	2.75085e-07	Cacng8	7	3390683	3415648	+	2345	protein_coding	calcium channel, voltage-dependent, gamma subunit 8 [Source:MGI Symbol;Acc:MGI:1932376]	-
ENSMUSG00000068129	1897.82	1216.91	1220.94	23.5919	24.694	16.7598	1445.22	21.6819	6.058	1.36226e-91	2.00754e-89	Cst7	2	150570415	150578944	+	986	protein_coding	cystatin F (leukocystatin) [Source:MGI Symbol;Acc:MGI:1298217]	-
ENSMUSG00000017737	1160.94	1535.59	1432.07	16.0425	19.2064	27.0018	1376.2	20.7502	6.05119	1.15414e-118	2.93781e-116	Mmp9	2	164940780	164955850	+	3539	protein_coding	matrix metallopeptidase 9 [Source:MGI Symbol;Acc:MGI:97011]	-
ENSMUSG00000062488	1522.43	1109.32	1128.12	22.6482	12.8043	21.4152	1253.29	18.9559	6.04902	1.8927e-101	3.45624e-99	Ifit3b	19	34607970	34613401	+	2000	protein_coding	interferon-induced protein with tetratricopeptide repeats 3B [Source:MGI Symbol;Acc:MGI:3698419]	-
ENSMUSG00000041481	141.352	99.4635	122.4	2.83103	0.914591	1.8622	121.072	1.86927	6.02268	2.49e-20	6.10685e-19	Serpina3g	12	104236245	104241939	+	2105	protein_coding	serine (or cysteine) peptidase inhibitor, clade A, member 3G [Source:MGI Symbol;Acc:MGI:105046]	-
ENSMUSG00000074896	11634.9	7090.32	7271.55	142.495	126.214	138.734	8665.59	135.814	5.99566	1.11551e-136	3.67461e-134	Ifit3	19	34583531	34588731	+	1745	protein_coding	interferon-induced protein with tetratricopeptide repeats 3 [Source:MGI Symbol;Acc:MGI:1101055]	-
ENSMUSG00000018925	22.0138	35.5227	57.1198	0.943675	0.914591	0	38.2188	0.619422	5.94996	2.12187e-07	1.98041e-06	Heatr9	11	83511736	83522175	-	1875	protein_coding	HEAT repeat containing 9 [Source:MGI Symbol;Acc:MGI:3650286]	-
ENSMUSG00000053886	6.95174	14.2091	10.2	0	0	0	10.4536	0	5.938	3.13647e-05	0.00020567	Sh2d4a	8	68276567	68347699	+	2723	protein_coding	SH2 domain containing 4A [Source:MGI Symbol;Acc:MGI:1919531]	-
ENSMUSG00000067577	50.9794	38.5675	24.4799	0	0	1.8622	38.0089	0.620732	5.9351	1.61644e-07	1.53772e-06	A430093F15Rik	19	10740947	10786043	+	3119	processed_transcript	RIKEN cDNA A430093F15 gene [Source:MGI Symbol;Acc:MGI:2685520]	-
ENSMUSG00000015437	4.63449	15.224	11.22	0	0	0	10.3595	0	5.92653	5.95644e-05	0.000368983	Gzmb	14	56258838	56262260	-	1436	protein_coding	granzyme B [Source:MGI Symbol;Acc:MGI:109267]	-
ENSMUSG00000104713	871.285	712.483	758.877	13.2115	13.7189	13.9665	780.882	13.6323	5.83932	1.98553e-100	3.54861e-98	Gbp6	5	105270702	105293698	-	5954	protein_coding	guanylate binding protein 6 [Source:MGI Symbol;Acc:MGI:2140937]	-
ENSMUSG00000034115	13.9035	9.1344	6.11998	0	0	0	9.71929	0	5.82351	6.0066e-05	0.000371816	Scn11a	9	119753759	119825456	-	5931	protein_coding	sodium channel, voltage-gated, type XI, alpha [Source:MGI Symbol;Acc:MGI:1345149]	-
ENSMUSG00000080703	6.95174	12.1792	9.17996	0	0	0	9.43697	0	5.78967	5.53809e-05	0.000344975	Gm13183	2	3679802	3680590	-	789	processed_pseudogene	predicted gene 13183 [Source:MGI Symbol;Acc:MGI:3650466]	-
ENSMUSG00000044103	218.98	164.419	171.359	1.88735	3.65836	4.65549	184.919	3.4004	5.76053	8.68804e-31	3.17302e-29	Il1f9	2	24186476	24193568	+	1648	protein_coding	interleukin 1 family, member 9 [Source:MGI Symbol;Acc:MGI:2449929]	-
ENSMUSG00000045932	9805.43	11290.1	11404.6	172.693	209.441	222.532	10833.4	201.555	5.74791	3.11924e-291	8.73386e-288	Ifit2	19	34550694	34576419	+	3927	protein_coding	interferon-induced protein with tetratricopeptide repeats 2 [Source:MGI Symbol;Acc:MGI:99449]	-
ENSMUSG00000079363	123.973	128.897	141.779	0.943675	2.74377	3.72439	131.55	2.47061	5.73075	3.2988e-24	9.36147e-23	Gbp4	5	105115767	105139586	-	7494	protein_coding	guanylate binding protein 4 [Source:MGI Symbol;Acc:MGI:97072]	-
ENSMUSG00000041886	5.79312	12.1792	9.17996	0	0	0	9.05076	0	5.73043	8.59549e-05	0.000515361	Macc1	12	119314270	119469987	+	8406	protein_coding	metastasis associated in colon cancer 1 [Source:MGI Symbol;Acc:MGI:2685113]	-
ENSMUSG00000063234	1291.86	1681.74	1549.37	36.8033	26.5231	24.2085	1507.66	29.1783	5.69294	1.6395e-127	4.66841e-125	Gpr84	15	103308235	103310612	-	1725	protein_coding	G protein-coupled receptor 84 [Source:MGI Symbol;Acc:MGI:1934129]	-
ENSMUSG00000093672	6.95174	12.1792	7.13997	0	0	0	8.75697	0	5.68103	0.000100536	0.00059409	Gm20655	10	17790522	17799921	-	3118	antisense	predicted gene 20655 [Source:MGI Symbol;Acc:MGI:5313102]	-
ENSMUSG00000028037	2663.67	2510.95	2434.73	61.3389	44.815	42.8305	2536.45	49.6614	5.67575	1.35453e-204	1.08363e-201	Ifi44	3	151730922	151749960	-	6129	protein_coding	interferon-induced protein 44 [Source:MGI Symbol;Acc:MGI:2443016]	-
ENSMUSG00000079339	174.952	159.345	140.759	1.88735	4.57295	2.79329	158.352	3.08453	5.67502	2.46848e-28	8.2941e-27	Ifit1bl1	19	34592888	34601968	-	2275	protein_coding	interferon induced protein with tetratricpeptide repeats 1B like 1 [Source:MGI Symbol;Acc:MGI:3650685]	-
ENSMUSG00000087281	1.15862	11.1643	13.2599	0	0	0	8.52761	0	5.64609	0.000798232	0.00380218	Gm16015	5	43909215	43909885	-	390	antisense	predicted gene 16015 [Source:MGI Symbol;Acc:MGI:3801811]	-
ENSMUSG00000028539	37.0759	24.3584	31.6199	0	1.82918	0	31.0181	0.609727	5.64477	4.95456e-07	4.38088e-06	Artn	4	117926162	117929763	-	2405	protein_coding	artemin [Source:MGI Symbol;Acc:MGI:1333791]	-
ENSMUSG00000073491	1822.51	1841.09	1920.65	30.1976	36.5836	45.6238	1861.42	37.4683	5.63397	3.76504e-187	2.34269e-184	Ifi213	1	173566283	173599274	-	6840	protein_coding	interferon activated gene 213 [Source:MGI Symbol;Acc:MGI:3695276]	-
ENSMUSG00000025321	174.952	269.972	242.759	7.5494	3.65836	2.79329	229.228	4.66702	5.62406	3.20254e-34	1.30589e-32	Itgb8	12	119158022	119238802	-	11060	protein_coding	integrin beta 8 [Source:MGI Symbol;Acc:MGI:1338035]	-
ENSMUSG00000046245	3144.5	2498.77	2554.07	56.6205	55.79	54.0037	2732.45	55.4714	5.62214	8.91661e-191	5.7615e-188	Pilra	5	137821952	137836281	-	3090	protein_coding	paired immunoglobin-like type 2 receptor alpha [Source:MGI Symbol;Acc:MGI:2450529]	-
ENSMUSG00000047945	17738.5	11940.7	12276.7	278.384	321.021	283.054	13985.3	294.153	5.57104	5.18601e-162	2.35473e-159	Marcksl1	4	129513581	129515985	+	1605	protein_coding	MARCKS-like 1 [Source:MGI Symbol;Acc:MGI:97143]	-
ENSMUSG00000055301	45.1863	41.6123	44.8798	1.88735	0.914591	0	43.8928	0.93398	5.56022	9.89032e-10	1.23445e-08	Adh7	3	138217760	138233382	+	3787	protein_coding	alcohol dehydrogenase 7 (class IV), mu or sigma polypeptide [Source:MGI Symbol;Acc:MGI:87926]	-
ENSMUSG00000115855	549.187	418.153	436.558	11.3241	8.23132	10.2421	467.966	9.9325	5.5591	8.50423e-66	7.85006e-64	Gm34643	14	103012908	103024457	+	2289	lincRNA	predicted gene, 34643 [Source:MGI Symbol;Acc:MGI:5593802]	-
ENSMUSG00000105096	4.63449	7.10453	12.24	0	0	0	7.99299	0	5.55132	0.000247054	0.00134669	Gbp10	5	105215699	105239533	-	3873	protein_coding	guanylate-binding protein 10 [Source:MGI Symbol;Acc:MGI:4359647]	-
ENSMUSG00000027514	6284.37	4818.9	4801.12	123.621	119.811	95.9031	5301.47	113.112	5.55049	5.48325e-179	2.87871e-176	Zbp1	2	173206612	173218923	-	3529	protein_coding	Z-DNA binding protein 1 [Source:MGI Symbol;Acc:MGI:1927449]	-
ENSMUSG00000104920	13.9035	6.0896	4.07998	0	0	0	8.02435	0	5.54453	0.000352907	0.00184125	Gm43215	5	21214009	21214260	+	252	processed_pseudogene	predicted gene 43215 [Source:MGI Symbol;Acc:MGI:5663352]	-
ENSMUSG00000099930	3.47587	8.11947	12.24	0	0	0	7.9451	0	5.54382	0.000331582	0.00174407	Gm2396	9	88878994	88937342	-	9019	processed_transcript	predicted gene 2396 [Source:MGI Symbol;Acc:MGI:3780564]	-
ENSMUSG00000030162	26.6483	31.4629	28.5599	1.88735	0	0	28.8904	0.629117	5.5421	6.90232e-07	5.98652e-06	Olr1	6	129485244	129507165	-	3572	protein_coding	oxidized low density lipoprotein (lectin-like) receptor 1 [Source:MGI Symbol;Acc:MGI:1261434]	-
ENSMUSG00000031327	12.7449	4.05973	7.13997	0	0	0	7.98152	0	5.53775	0.000304196	0.0016152	Chic1	X	103356476	103396092	+	7375	protein_coding	cysteine-rich hydrophobic domain 1 [Source:MGI Symbol;Acc:MGI:1344694]	-
ENSMUSG00000000386	2460.92	3306.65	3178.31	76.4377	63.1068	57.7281	2981.96	65.7575	5.50365	8.07843e-155	3.31018e-152	Mx1	16	97447035	97462907	-	3785	protein_coding	MX dynamin-like GTPase 1 [Source:MGI Symbol;Acc:MGI:97243]	-
ENSMUSG00000063388	6.95174	7.10453	9.17996	0	0	0	7.74541	0	5.50252	0.000182203	0.00101864	BC023105	18	60441753	60442983	+	1227	pseudogene	cDNA sequence BC023105 [Source:MGI Symbol;Acc:MGI:2384767]	-
ENSMUSG00000052516	4.63449	10.1493	8.15997	0	0	0	7.64793	0	5.48788	0.000265101	0.00142747	Robo2	16	73891839	74411825	-	16983	protein_coding	roundabout guidance receptor 2 [Source:MGI Symbol;Acc:MGI:1890110]	-
ENSMUSG00000112267	3.47587	11.1643	8.15997	0	0	0	7.60003	0	5.47995	0.000391794	0.00201844	Gm47903	10	66889671	66891612	-	1007	lincRNA	predicted gene, 47903 [Source:MGI Symbol;Acc:MGI:6097142]	-
ENSMUSG00000085389	2.31725	10.1493	10.2	0	0	0	7.55551	0	5.4721	0.000616047	0.00301851	1700003M07Rik	4	129960374	129963657	+	873	lincRNA	RIKEN cDNA 1700003M07 gene [Source:MGI Symbol;Acc:MGI:1919475]	-
ENSMUSG00000027776	39.3932	42.6272	40.7998	0.943675	1.82918	0	40.9401	0.924286	5.46194	2.31774e-09	2.77534e-08	Il12a	3	68690644	68698547	+	1701	protein_coding	interleukin 12a [Source:MGI Symbol;Acc:MGI:96539]	-
ENSMUSG00000117234	176.111	187.763	206.039	3.7747	6.40214	2.79329	189.971	4.32338	5.45383	7.47981e-35	3.13369e-33	AC154707.1	17	22067264	22069888	-	1756	processed_pseudogene	novel C2H2 zinc finger pseudogene	-
ENSMUSG00000032024	395.091	482.093	463.078	5.66205	14.6335	10.2421	446.754	10.1792	5.45131	3.36216e-64	3.00449e-62	Clmp	9	40685962	40785319	+	4591	protein_coding	CXADR-like membrane protein [Source:MGI Symbol;Acc:MGI:1918816]	-
ENSMUSG00000029184	9.26899	7.10453	6.11998	0	0	0	7.49783	0	5.4511	0.000238814	0.00130644	Olfr109	17	37458916	37471590	+	5974	protein_coding	olfactory receptor 109 [Source:MGI Symbol;Acc:MGI:2177492]	-
ENSMUSG00000030474	1682.32	1637.09	1597.31	31.1413	45.7295	36.3128	1638.91	37.7279	5.439	1.7052e-176	8.42571e-174	Siglece	7	43651070	43660161	-	1849	protein_coding	sialic acid binding Ig-like lectin E [Source:MGI Symbol;Acc:MGI:1932475]	-
ENSMUSG00000045761	5.79312	12.1792	4.07998	0	0	0	7.35077	0	5.4283	0.000494761	0.00247454	Togaram2	17	71673261	71729669	+	5624	protein_coding	TOG array regulator of axonemal microtubules 2 [Source:MGI Symbol;Acc:MGI:2443498]	-
ENSMUSG00000037849	1452.91	1388.43	1365.77	22.6482	42.9858	32.5884	1402.37	32.7408	5.41785	8.65964e-133	2.69411e-130	Ifi206	1	173468485	173491041	-	3054	protein_coding	interferon activated gene 206 [Source:MGI Symbol;Acc:MGI:3646410]	-
ENSMUSG00000004296	49.8208	57.8512	48.9598	0	3.65836	0	52.2106	1.21945	5.39967	3.77681e-11	5.34544e-10	Il12b	11	44400063	44414033	+	1967	protein_coding	interleukin 12b [Source:MGI Symbol;Acc:MGI:96540]	-
ENSMUSG00000048498	808.719	855.589	873.117	24.5356	18.2918	17.6909	845.808	20.1727	5.39172	2.15195e-119	5.73852e-117	Cd300e	11	115051917	115062177	-	2088	protein_coding	CD300E molecule [Source:MGI Symbol;Acc:MGI:2387602]	-
ENSMUSG00000049608	86.8967	99.4635	84.6597	2.83103	0.914591	2.79329	90.34	2.17964	5.37994	1.34696e-18	3.03337e-17	Gpr55	1	85938318	85961007	-	3721	protein_coding	G protein-coupled receptor 55 [Source:MGI Symbol;Acc:MGI:2685064]	-
ENSMUSG00000040328	100.8	111.643	96.8996	2.83103	2.74377	1.8622	103.114	2.479	5.37864	4.64448e-21	1.16982e-19	Olfr56	11	48978889	49135387	+	4537	protein_coding	olfactory receptor 56 [Source:MGI Symbol;Acc:MGI:1333785]	-
novel.92	5.79312	9.1344	6.11998	0	0	0	7.01583	0	5.36088	0.00037749	0.00195494	-	6	124071053	124073056	+	336	-	-	-
ENSMUSG00000030402	236.359	205.017	208.079	7.5494	3.65836	4.65549	216.485	5.28775	5.35927	1.71829e-39	8.17768e-38	Ppm1n	7	19276805	19280064	-	2234	protein_coding	protein phosphatase, Mg2+/Mn2+ dependent, 1N (putative) [Source:MGI Symbol;Acc:MGI:2142330]	-
ENSMUSG00000045514	13.9035	4.05973	3.05999	0	0	0	7.00773	0	5.34759	0.00119168	0.00541244	Olfr460	6	40569487	40574343	+	3371	protein_coding	olfactory receptor 460 [Source:MGI Symbol;Acc:MGI:3030294]	-
ENSMUSG00000009248	11.5862	2.02987	7.13997	0	0	0	6.91869	0	5.33174	0.00118399	0.0053803	Ascl2	7	142966829	142969264	-	1623	protein_coding	achaete-scute family bHLH transcription factor 2 [Source:MGI Symbol;Acc:MGI:96920]	bHLH
ENSMUSG00000036067	7728.02	7503.4	7286.85	205.721	165.541	188.082	7506.09	186.448	5.33171	0	0	Slc2a6	2	27021363	27027998	-	3211	protein_coding	solute carrier family 2 (facilitated glucose transporter), member 6 [Source:MGI Symbol;Acc:MGI:2443286]	-
ENSMUSG00000028268	3097	2658.11	2599.97	72.663	79.5694	63.3146	2785.03	71.849	5.27603	1.84296e-196	1.29007e-193	Gbp3	3	142560026	142573209	+	3265	protein_coding	guanylate binding protein 3 [Source:MGI Symbol;Acc:MGI:1926263]	-
ENSMUSG00000086860	32.4415	42.6272	31.6199	0.943675	0	1.8622	35.5628	0.93529	5.25789	1.75933e-08	1.91059e-07	Gm1720	X	166662025	166689812	+	1503	lincRNA	predicted gene 1720 [Source:MGI Symbol;Acc:MGI:2686566]	-
ENSMUSG00000097030	1.15862	10.1493	8.15997	0	0	0	6.48931	0	5.2529	0.00227981	0.00954654	Gm26693	17	32810144	32821697	+	1021	antisense	predicted gene, 26693 [Source:MGI Symbol;Acc:MGI:5477187]	-
ENSMUSG00000037477	9.26899	4.05973	6.11998	0	0	0	6.4829	0	5.23896	0.000757813	0.00362507	Tbx10	19	3992752	3999511	+	1777	protein_coding	T-box 10 [Source:MGI Symbol;Acc:MGI:1261436]	T-box
ENSMUSG00000029409	35.9173	18.2688	16.3199	1.88735	0	0	23.502	0.629117	5.23665	1.03728e-05	7.42807e-05	U90926	5	92209893	92215408	-	800	protein_coding	cDNA sequence U90926 [Source:MGI Symbol;Acc:MGI:1930915]	-
ENSMUSG00000032356	120.497	133.971	95.8796	4.71838	2.74377	1.8622	116.783	3.10811	5.2351	1.21904e-22	3.24562e-21	Rasgrf1	9	89909908	90026977	+	11063	protein_coding	RAS protein-specific guanine nucleotide-releasing factor 1 [Source:MGI Symbol;Acc:MGI:99694]	-
ENSMUSG00000029417	136.718	90.3291	87.7197	0.943675	5.48755	1.8622	104.922	2.76447	5.23374	8.01849e-19	1.82535e-17	Cxcl9	5	92321347	92328079	-	3016	protein_coding	chemokine (C-X-C motif) ligand 9 [Source:MGI Symbol;Acc:MGI:1352449]	-
ENSMUSG00000017652	2523.48	1901.99	1850.27	70.7756	52.1317	45.6238	2091.91	56.177	5.21928	2.31818e-109	5.05784e-107	Cd40	2	165055627	165072948	+	3406	protein_coding	CD40 antigen [Source:MGI Symbol;Acc:MGI:88336]	-
ENSMUSG00000103015	3.47587	8.11947	7.13997	0	0	0	6.2451	0	5.19608	0.000944104	0.00439971	Gm37549	17	84012992	84017056	-	4065	TEC	predicted gene, 37549 [Source:MGI Symbol;Acc:MGI:5610777]	-
ENSMUSG00000062524	3.47587	12.1792	3.05999	0	0	0	6.23835	0	5.19356	0.00192279	0.00823001	Ncr1	7	4337724	4345164	+	1540	protein_coding	natural cytotoxicity triggering receptor 1 [Source:MGI Symbol;Acc:MGI:1336212]	-
ENSMUSG00000029581	368.442	416.123	433.498	11.3241	10.0605	12.1043	406.021	11.163	5.18617	5.53444e-68	5.3436e-66	Fscn1	5	142960343	142973185	+	3012	protein_coding	fascin actin-bundling protein 1 [Source:MGI Symbol;Acc:MGI:1352745]	-
ENSMUSG00000038357	84.5795	57.8512	58.1398	0	3.65836	1.8622	66.8568	1.84019	5.16793	9.45117e-14	1.60546e-12	Camp	9	109847379	109849617	-	758	protein_coding	cathelicidin antimicrobial peptide [Source:MGI Symbol;Acc:MGI:108443]	-
ENSMUSG00000053398	702.126	560.243	467.158	17.9298	12.8043	17.6909	576.509	16.1417	5.15935	1.48888e-66	1.4212e-64	Phgdh	3	98313170	98339990	-	2486	protein_coding	3-phosphoglycerate dehydrogenase [Source:MGI Symbol;Acc:MGI:1355330]	-
ENSMUSG00000043931	6.95174	3.0448	8.15997	0	0	0	6.05217	0	5.1433	0.00126701	0.00570969	Gimap7	6	48718621	48724636	+	2325	protein_coding	GTPase, IMAP family member 7 [Source:MGI Symbol;Acc:MGI:1349657]	-
ENSMUSG00000055110	6.95174	6.0896	5.09998	0	0	0	6.04711	0	5.14204	0.00085664	0.0040403	A630012P03Rik	X	52575843	52619047	+	1974	antisense	RIKEN cDNA A630012P03 gene [Source:MGI Symbol;Acc:MGI:2442968]	-
ENSMUSG00000036912	6.95174	6.0896	5.09998	0	0	0	6.04711	0	5.14204	0.00085664	0.0040403	Piwil4	9	14696230	14740733	-	5385	protein_coding	piwi-like RNA-mediated gene silencing 4 [Source:MGI Symbol;Acc:MGI:3041167]	-
ENSMUSG00000076441	3672.84	2728.14	2640.77	97.1985	70.4235	89.3854	3013.92	85.6691	5.13721	5.40859e-123	1.46555e-120	Ass1	2	31470207	31520672	+	2414	protein_coding	argininosuccinate synthetase 1 [Source:MGI Symbol;Acc:MGI:88090]	-
ENSMUSG00000032899	5.79312	7.10453	5.09998	0	0	0	5.99921	0	5.13316	0.000902386	0.00423348	Styk1	6	131299142	131353597	-	5865	protein_coding	serine/threonine/tyrosine kinase 1 [Source:MGI Symbol;Acc:MGI:2141396]	-
ENSMUSG00000030107	3299.76	2508.92	2697.89	81.1561	88.7153	75.4189	2835.52	81.7634	5.11553	6.80593e-163	3.1761e-160	Usp18	6	121245906	121270917	+	2790	protein_coding	ubiquitin specific peptidase 18 [Source:MGI Symbol;Acc:MGI:1344364]	-
ENSMUSG00000107715	12.7449	4.05973	1.02	0	0	0	5.94153	0	5.10982	0.00497088	0.0185786	Gm44135	6	129696118	129696485	-	368	TEC	predicted gene, 44135 [Source:MGI Symbol;Acc:MGI:5690527]	-
ENSMUSG00000028654	57.9312	47.7019	86.6997	1.88735	1.82918	1.8622	64.1109	1.85958	5.10852	3.11882e-13	5.05754e-12	Mycl	4	122995652	123002485	+	4038	protein_coding	v-myc avian myelocytomatosis viral oncogene lung carcinoma derived [Source:MGI Symbol;Acc:MGI:96799]	bHLH
ENSMUSG00000031549	57.9312	59.8811	72.4197	2.83103	0.914591	1.8622	63.4106	1.86927	5.09207	3.08904e-14	5.45124e-13	Ido2	8	24531892	24576333	-	3636	protein_coding	indoleamine 2,3-dioxygenase 2 [Source:MGI Symbol;Acc:MGI:2142489]	-
ENSMUSG00000029875	8.11036	3.0448	6.11998	0	0	0	5.75838	0	5.06835	0.00162203	0.00710008	Ccdc184	15	98167158	98170134	+	2977	protein_coding	coiled-coil domain containing 184 [Source:MGI Symbol;Acc:MGI:2146066]	-
ENSMUSG00000013974	191.173	138.031	134.639	3.7747	4.57295	5.58659	154.614	4.64475	5.05416	2.15409e-28	7.28143e-27	Mcemp1	8	3665754	3669259	+	1494	protein_coding	mast cell expressed membrane protein 1 [Source:MGI Symbol;Acc:MGI:1916439]	-
ENSMUSG00000114055	34.7587	31.4629	25.4999	0	2.74377	0	30.5738	0.914591	5.04083	1.50381e-07	1.43627e-06	Gm32089	13	94289448	94295006	-	1193	lincRNA	predicted gene, 32089 [Source:MGI Symbol;Acc:MGI:5591248]	-
ENSMUSG00000024401	19931.8	14355.2	15073.5	495.429	499.367	508.379	16453.5	501.058	5.03723	1.06293e-186	6.37757e-184	Tnf	17	35199381	35202007	-	1639	protein_coding	tumor necrosis factor [Source:MGI Symbol;Acc:MGI:104798]	-
ENSMUSG00000114761	12.7449	38.5675	38.7598	0.943675	0.914591	0.931098	30.0241	0.929788	5.01813	8.17528e-07	6.98955e-06	Gm47242	19	12539588	12540823	-	475	lincRNA	predicted gene, 47242 [Source:MGI Symbol;Acc:MGI:6096064]	-
ENSMUSG00000030149	16.2207	9.1344	7.13997	0.943675	0	0	10.8317	0.314558	5.01673	0.000362956	0.00188899	Klrk1	6	129610323	129623864	-	7183	protein_coding	killer cell lectin-like receptor subfamily K, member 1 [Source:MGI Symbol;Acc:MGI:1196250]	-
ENSMUSG00000073802	95.0071	72.0603	71.3997	2.83103	3.65836	0.931098	79.489	2.4735	5.00122	5.81738e-17	1.19769e-15	Cdkn2b	4	89306299	89311039	-	1390	protein_coding	cyclin dependent kinase inhibitor 2B [Source:MGI Symbol;Acc:MGI:104737]	-
ENSMUSG00000084143	1.15862	12.1792	18.3599	0	0.914591	0	10.5659	0.304864	4.9935	0.00188965	0.00811298	Gm13400	2	30923978	30924357	-	380	processed_pseudogene	predicted gene 13400 [Source:MGI Symbol;Acc:MGI:3649558]	-
ENSMUSG00000050919	19.6966	17.2539	21.4199	0	0.914591	0.931098	19.4568	0.61523	4.97323	1.42464e-05	9.93938e-05	Zfp366	13	99184823	99250656	+	6382	protein_coding	zinc finger protein 366 [Source:MGI Symbol;Acc:MGI:2178429]	zf-C2H2
ENSMUSG00000090030	6.95174	3.0448	6.11998	0	0	0	5.37217	0	4.96946	0.00215087	0.0090882	A430072P03Rik	5	107725157	107728801	+	1667	processed_transcript	RIKEN cDNA A430072P03 gene [Source:MGI Symbol;Acc:MGI:3041214]	-
ENSMUSG00000003665	13.9035	19.2837	24.4799	0	0.914591	0.931098	19.2224	0.61523	4.9599	2.0178e-05	0.00013669	Has1	17	17843323	17855205	-	4518	protein_coding	hyaluronan synthase 1 [Source:MGI Symbol;Acc:MGI:106590]	-
ENSMUSG00000044309	140.193	124.837	109.14	5.66205	5.48755	0.931098	124.723	4.0269	4.95134	1.52809e-24	4.4415e-23	Apol7c	15	77524852	77533316	-	2060	protein_coding	apolipoprotein L 7c [Source:MGI Symbol;Acc:MGI:1920912]	-
ENSMUSG00000025498	17362	14224.3	14347.3	508.641	480.16	496.275	15311.2	495.025	4.95095	1.76129e-273	2.95896e-270	Irf7	7	141262706	141266481	-	3776	protein_coding	interferon regulatory factor 7 [Source:MGI Symbol;Acc:MGI:1859212]	IRF
ENSMUSG00000085261	4.63449	9.1344	2.03999	0	0	0	5.26963	0	4.94707	0.00371808	0.0145129	Gm13814	2	92483926	92529809	+	3077	lincRNA	predicted gene 13814 [Source:MGI Symbol;Acc:MGI:3649319]	-
ENSMUSG00000102833	3.47587	8.11947	4.07998	0	0	0	5.22511	0	4.93759	0.00260753	0.0107422	Gm9694	1	155973318	155974506	+	1189	TEC	predicted gene 9694 [Source:MGI Symbol;Acc:MGI:3780102]	-
ENSMUSG00000050350	337.159	235.465	282.539	11.3241	7.31673	9.31098	285.054	9.31727	4.93646	2.25941e-45	1.33186e-43	Gpr18	14	121911253	121915781	-	1498	protein_coding	G protein-coupled receptor 18 [Source:MGI Symbol;Acc:MGI:107859]	-
ENSMUSG00000060550	4354.11	2741.34	2694.83	96.2549	113.409	115.456	3263.42	108.373	4.91192	4.35863e-89	6.25855e-87	H2-Q7	17	35439155	35443773	+	4265	protein_coding	histocompatibility 2, Q region locus 7 [Source:MGI Symbol;Acc:MGI:95936]	-
ENSMUSG00000000247	16.2207	17.2539	22.4399	0	0	1.8622	18.6382	0.620732	4.91182	2.62336e-05	0.000174821	Lhx2	2	38339281	38369733	+	4393	protein_coding	LIM homeobox protein 2 [Source:MGI Symbol;Acc:MGI:96785]	Homeobox
ENSMUSG00000024678	13.9035	11.1643	5.09998	0.943675	0	0	10.0559	0.314558	4.91128	0.000598984	0.00293894	Ms4a4d	19	11536801	11558467	+	1513	protein_coding	membrane-spanning 4-domains, subfamily A, member 4D [Source:MGI Symbol;Acc:MGI:1913857]	-
ENSMUSG00000022098	263.007	295.346	360.059	6.60573	8.23132	15.8287	306.137	10.2219	4.90471	1.21676e-44	6.88266e-43	Bmp1	14	70474558	70520234	-	8870	protein_coding	bone morphogenetic protein 1 [Source:MGI Symbol;Acc:MGI:88176]	-
ENSMUSG00000082116	2.31725	16.2389	11.22	0	0.914591	0	9.92538	0.304864	4.9042	0.00135648	0.00605604	Gm12188	11	49088234	49088543	-	310	processed_pseudogene	predicted gene 12188 [Source:MGI Symbol;Acc:MGI:3651945]	-
ENSMUSG00000078921	654.622	704.364	683.397	33.0286	15.548	20.4841	680.794	23.0203	4.88981	4.40182e-82	5.60231e-80	Tgtp2	11	49057194	49064206	-	2938	protein_coding	T cell specific GTPase 2 [Source:MGI Symbol;Acc:MGI:3710083]	-
ENSMUSG00000040264	8.11036	2.02987	5.09998	0	0	0	5.08007	0	4.88581	0.00400866	0.0154356	Gbp2b	3	142594847	142619179	+	2823	protein_coding	guanylate binding protein 2b [Source:MGI Symbol;Acc:MGI:95666]	-
ENSMUSG00000020641	5589.2	6790.92	6645.27	206.665	210.356	228.119	6341.8	215.047	4.88225	4.53475e-237	4.4814e-234	Rsad2	12	26442746	26456452	-	4335	protein_coding	radical S-adenosyl methionine domain containing 2 [Source:MGI Symbol;Acc:MGI:1929628]	-
ENSMUSG00000045672	5.79312	9.1344	14.2799	0	0.914591	0	9.73582	0.304864	4.87453	0.000637992	0.00311487	Col27a1	4	63214004	63334991	+	13022	protein_coding	collagen, type XXVII, alpha 1 [Source:MGI Symbol;Acc:MGI:2672118]	-
ENSMUSG00000111118	13.9035	268.957	233.579	0.943675	3.65836	13.0354	172.147	5.87914	4.87192	0.000314634	0.00166536	Gm6545	19	12528755	12530540	-	1786	processed_pseudogene	predicted gene 6545 [Source:MGI Symbol;Acc:MGI:3643874]	-
ENSMUSG00000047511	5.79312	3.0448	6.11998	0	0	0	4.98596	0	4.86344	0.0029738	0.011998	Olfr1396	11	49109982	49114874	-	4247	protein_coding	olfactory receptor 1396 [Source:MGI Symbol;Acc:MGI:3031230]	-
ENSMUSG00000109807	12.7449	32.4779	35.6999	0.943675	0	1.8622	26.9742	0.93529	4.86176	2.11582e-06	1.70401e-05	Gm45244	8	46471391	46473590	-	2200	TEC	predicted gene 45244 [Source:MGI Symbol;Acc:MGI:5791080]	-
ENSMUSG00000113669	4.63449	2.02987	8.15997	0	0	0	4.94144	0	4.8532	0.00458821	0.0173843	Gm36723	12	25303940	25471979	+	6803	lincRNA	predicted gene, 36723 [Source:MGI Symbol;Acc:MGI:5595882]	-
ENSMUSG00000062783	3.47587	4.05973	7.13997	0	0	0	4.89186	0	4.84177	0.00332239	0.0131766	Csprs	GL456221.1	111572	163011	-	2719	protein_coding	component of Sp100-rs [Source:NCBI gene;Acc:114564]	-
ENSMUSG00000000204	332.525	294.331	333.539	15.0988	9.14591	9.31098	320.131	11.1852	4.84165	1.47952e-56	1.10471e-54	Slfn4	11	83175186	83190216	+	3964	protein_coding	schlafen 4 [Source:MGI Symbol;Acc:MGI:1329010]	-
ENSMUSG00000073409	3544.23	2849.93	2792.75	117.959	113.409	93.1098	3062.3	108.159	4.82327	7.13362e-151	2.85345e-148	H2-Q6	17	35424850	35430055	+	2085	protein_coding	histocompatibility 2, Q region locus 6 [Source:MGI Symbol;Acc:MGI:95935]	-
ENSMUSG00000070501	39.3932	46.6869	44.8798	0	0.914591	3.72439	43.6533	1.54633	4.81792	1.86961e-10	2.49479e-09	Ifi214	1	173519717	173535957	-	8107	protein_coding	interferon activated gene 214 [Source:MGI Symbol;Acc:MGI:3584522]	-
ENSMUSG00000066684	925.74	640.423	615.058	34.916	23.7794	19.5531	727.074	26.0828	4.80169	1.28341e-59	1.05177e-57	Pilrb1	5	137852147	137858106	-	1957	protein_coding	paired immunoglobin-like type 2 receptor beta 1 [Source:MGI Symbol;Acc:MGI:2450532]	-
ENSMUSG00000062345	61.407	60.896	84.6597	1.88735	0.914591	4.65549	68.9876	2.48581	4.79887	6.65666e-15	1.22087e-13	Serpinb2	1	107511423	107535478	+	2349	protein_coding	serine (or cysteine) peptidase inhibitor, clade B, member 2 [Source:MGI Symbol;Acc:MGI:97609]	-
ENSMUSG00000035352	49.8208	24.3584	29.5799	0.943675	1.82918	0.931098	34.5864	1.23465	4.79854	3.13825e-08	3.27877e-07	Ccl12	11	82101845	82103400	+	537	protein_coding	chemokine (C-C motif) ligand 12 [Source:MGI Symbol;Acc:MGI:108224]	-
ENSMUSG00000098489	8.11036	2.02987	4.07998	0	0	0	4.74007	0	4.7846	0.00564075	0.0206369	Mir7678	2	164354313	164354383	-	71	miRNA	microRNA 7678 [Source:MGI Symbol;Acc:MGI:5530770]	-
ENSMUSG00000085431	12.7449	9.1344	5.09998	0	0	0.931098	8.99308	0.310366	4.74932	0.000983268	0.00455945	4930440I19Rik	2	78051177	78194430	+	1402	lincRNA	RIKEN cDNA 4930440I19 gene [Source:MGI Symbol;Acc:MGI:1925408]	-
ENSMUSG00000094796	133.242	95.4037	93.8396	2.83103	4.57295	4.65549	107.495	4.01982	4.7362	8.74202e-22	2.26995e-20	BC147527	13	120300392	120308779	+	1595	protein_coding	cDNA sequence BC147527 [Source:MGI Symbol;Acc:MGI:4840510]	-
ENSMUSG00000006403	28.9656	47.7019	45.8998	2.83103	0.914591	0.931098	40.8558	1.5589	4.72271	9.14047e-10	1.14426e-08	Adamts4	1	171250421	171260637	+	4810	protein_coding	a disintegrin-like and metallopeptidase (reprolysin type) with thrombospondin type 1 motif, 4 [Source:MGI Symbol;Acc:MGI:1339949]	-
ENSMUSG00000028542	53.2967	147.165	141.779	1.88735	5.48755	5.58659	114.08	4.32049	4.72121	2.64776e-15	4.97009e-14	Slc6a9	4	117834506	117875198	+	5141	protein_coding	solute carrier family 6 (neurotransmitter transporter, glycine), member 9 [Source:MGI Symbol;Acc:MGI:95760]	-
ENSMUSG00000015314	239.835	190.807	202.979	7.5494	7.31673	9.31098	211.207	8.05903	4.71098	2.70443e-40	1.31313e-38	Slamf6	1	171917515	171953170	+	10832	protein_coding	SLAM family member 6 [Source:MGI Symbol;Acc:MGI:1353620]	-
ENSMUSG00000051682	481.987	457.735	414.118	16.0425	10.0605	26.0707	451.28	17.3912	4.69923	2.32049e-57	1.77201e-55	Treml4	17	48264295	48275360	+	1997	protein_coding	triggering receptor expressed on myeloid cells-like 4 [Source:MGI Symbol;Acc:MGI:1923239]	-
ENSMUSG00000027360	33.6001	38.5675	23.4599	0	2.74377	0.931098	31.8758	1.22496	4.68683	5.78965e-08	5.85588e-07	Hdc	2	126593667	126619299	-	6389	protein_coding	histidine decarboxylase [Source:MGI Symbol;Acc:MGI:96062]	-
ENSMUSG00000019982	15.0621	16.2389	16.3199	0	0	1.8622	15.8737	0.620732	4.67921	7.4401e-05	0.000450915	Myb	10	21124935	21160984	-	8933	protein_coding	myeloblastosis oncogene [Source:MGI Symbol;Acc:MGI:97249]	MYB
ENSMUSG00000095687	220.138	127.882	126.48	4.71838	7.31673	6.51768	158.167	6.18426	4.67243	1.00957e-24	2.94971e-23	Rnaset2a	17	8115445	8148097	-	3343	protein_coding	ribonuclease T2A [Source:MGI Symbol;Acc:MGI:1915445]	-
ENSMUSG00000002980	144.828	141.076	138.719	7.5494	2.74377	6.51768	141.541	5.60362	4.66396	7.43416e-30	2.65167e-28	Bcam	7	19756131	19771016	-	3199	protein_coding	basal cell adhesion molecule [Source:MGI Symbol;Acc:MGI:1929940]	-
ENSMUSG00000055602	6.95174	27.4032	12.24	0.943675	0.914591	0	15.5316	0.619422	4.65304	0.000248728	0.00135318	Tcp10b	17	13061104	13082481	+	3369	protein_coding	t-complex protein 10b [Source:MGI Symbol;Acc:MGI:98542]	-
ENSMUSG00000112425	5.79312	4.05973	3.05999	0	0	0	4.30428	0	4.64904	0.00586502	0.021332	Gm47896	10	66809840	66822354	+	662	lincRNA	predicted gene, 47896 [Source:MGI Symbol;Acc:MGI:6097130]	-
ENSMUSG00000092517	20.8552	72.0603	68.3397	2.83103	2.74377	0.931098	53.7517	2.16863	4.6346	2.2075e-09	2.6585e-08	Art2a-ps	7	101552453	101560865	-	1257	polymorphic_pseudogene	ADP-ribosyltransferase 2a, pseudogene [Source:MGI Symbol;Acc:MGI:107546]	-
ENSMUSG00000024164	33227	50395.5	49871.7	1673.14	1890.46	1816.57	44498.1	1793.39	4.63298	6.07749e-119	1.5708e-116	C3	17	57203970	57228136	-	5143	protein_coding	complement component 3 [Source:MGI Symbol;Acc:MGI:88227]	-
ENSMUSG00000000730	183.062	83.2245	76.4997	2.83103	3.65836	7.44878	114.262	4.64606	4.61732	1.24365e-15	2.37464e-14	Dnmt3l	10	78041947	78063622	+	2988	protein_coding	DNA (cytosine-5-)-methyltransferase 3-like [Source:MGI Symbol;Acc:MGI:1859287]	-
ENSMUSG00000051748	2.31725	8.11947	2.03999	0	0	0	4.1589	0	4.60901	0.0113934	0.0370877	Wfdc21	11	83746940	83752642	+	434	protein_coding	WAP four-disulfide core domain 21 [Source:MGI Symbol;Acc:MGI:1913357]	-
ENSMUSG00000044703	312.828	230.39	219.299	14.1551	8.23132	9.31098	254.172	10.5658	4.58977	1.27706e-39	6.09505e-38	Phf11a	14	59276913	59297522	-	1354	protein_coding	PHD finger protein 11A [Source:MGI Symbol;Acc:MGI:1918441]	-
ENSMUSG00000027737	4917.2	6115.99	5677.3	225.538	230.477	241.154	5570.16	232.39	4.58318	1.1099e-211	9.81383e-209	Slc7a11	3	49892526	50443614	-	13922	protein_coding	solute carrier family 7 (cationic amino acid transporter, y+ system), member 11 [Source:MGI Symbol;Acc:MGI:1347355]	-
ENSMUSG00000030108	192.331	104.538	106.08	12.2678	0.914591	3.72439	134.316	5.63559	4.58103	1.59257e-14	2.86459e-13	Slc6a13	6	121300227	121337733	+	2904	protein_coding	solute carrier family 6 (neurotransmitter transporter, GABA), member 13 [Source:MGI Symbol;Acc:MGI:95629]	-
ENSMUSG00000115270	9.26899	8.11947	6.11998	0.943675	0	0	7.83614	0.314558	4.5534	0.00150655	0.00664654	5430430K15Rik	14	54446318	54447861	+	1544	TEC	RIKEN cDNA 5430430K15 gene [Source:MGI Symbol;Acc:MGI:1918585]	-
ENSMUSG00000114665	6.95174	3.0448	2.03999	0	0	0	4.01218	0	4.54359	0.0109285	0.0358943	Gm30918	13	37541357	37549725	+	2372	lincRNA	predicted gene, 30918 [Source:MGI Symbol;Acc:MGI:5590077]	-
ENSMUSG00000027399	625.657	498.332	478.378	14.1551	28.3523	27.0018	534.122	23.1698	4.52393	1.06124e-58	8.44966e-57	Il1a	2	129299610	129309972	-	1974	protein_coding	interleukin 1 alpha [Source:MGI Symbol;Acc:MGI:96542]	-
ENSMUSG00000026875	3548.86	3057.99	2909.03	147.213	132.616	134.078	3171.96	137.969	4.52303	2.09559e-182	1.17353e-179	Traf1	2	34941750	34961772	-	8819	protein_coding	TNF receptor-associated factor 1 [Source:MGI Symbol;Acc:MGI:101836]	-
ENSMUSG00000039236	896.774	674.931	684.417	31.1413	35.669	31.6573	752.041	32.8225	4.51682	1.30391e-82	1.68505e-80	Isg20	7	78913424	78920396	+	1860	protein_coding	interferon-stimulated protein [Source:MGI Symbol;Acc:MGI:1928895]	-
ENSMUSG00000090120	2.31725	3.0448	6.11998	0	0	0	3.82734	0	4.48887	0.0115262	0.0374437	A730090N16Rik	3	65324776	65349429	-	627	antisense	RIKEN cDNA A730090N16 gene [Source:MGI Symbol;Acc:MGI:2442748]	-
ENSMUSG00000006818	42737	27643.7	28549.7	1555.18	1410.3	1481.38	32976.8	1482.28	4.47555	7.62849e-104	1.50775e-101	Sod2	17	13006846	13040063	+	10008	protein_coding	superoxide dismutase 2, mitochondrial [Source:MGI Symbol;Acc:MGI:98352]	-
novel.56	52.138	106.568	88.7397	1.88735	4.57295	4.65549	82.4819	3.70526	4.47544	2.53909e-15	4.77144e-14	-	19	6866472	6871069	-	2213	-	-	-
ENSMUSG00000075330	17.3793	9.1344	14.2799	1.88735	0	0	13.5979	0.629117	4.44817	0.000303253	0.00161121	A930003A15Rik	16	19876567	19884274	-	1126	lincRNA	RIKEN cDNA A930003A15 gene [Source:MGI Symbol;Acc:MGI:1915412]	-
ENSMUSG00000115312	10.4276	8.11947	3.05999	0.943675	0	0	7.20235	0.314558	4.42888	0.00344791	0.0135815	Gm8518	14	50978447	50978936	-	490	processed_pseudogene	predicted gene 8518 [Source:MGI Symbol;Acc:MGI:3645036]	-
ENSMUSG00000100392	6.95174	4.05973	10.2	0	0	0.931098	7.07048	0.310366	4.40785	0.00309895	0.0124106	Gm28935	19	11362278	11363890	+	568	lincRNA	predicted gene 28935 [Source:MGI Symbol;Acc:MGI:5579641]	-
ENSMUSG00000039304	135.559	216.181	216.239	11.3241	4.57295	11.1732	189.326	9.02341	4.39619	1.47528e-27	4.78469e-26	Tnfsf10	3	27317028	27342427	+	5266	protein_coding	tumor necrosis factor (ligand) superfamily, member 10 [Source:MGI Symbol;Acc:MGI:107414]	-
ENSMUSG00000049939	47.5036	43.6421	44.8798	4.71838	0	1.8622	45.3418	2.19352	4.38201	6.55789e-11	9.1127e-10	Lrrc4	6	28661831	28831747	-	3996	protein_coding	leucine rich repeat containing 4 [Source:MGI Symbol;Acc:MGI:2182081]	-
ENSMUSG00000033420	177.269	248.659	227.459	10.3804	16.4626	4.65549	217.796	10.4995	4.37251	8.58239e-31	3.14127e-29	Antxr1	6	87133853	87335821	-	9537	protein_coding	anthrax toxin receptor 1 [Source:MGI Symbol;Acc:MGI:1916788]	-
novel.130	1.15862	10.1493	9.17996	0	0	0.931098	6.82931	0.310366	4.36601	0.00733916	0.0257891	-	X	150485605	150486262	-	658	-	-	-
ENSMUSG00000020804	2.31725	4.05973	4.07998	0	0	0	3.48565	0	4.35372	0.0145866	0.0456461	Aanat	11	116586432	116597680	+	1663	protein_coding	arylalkylamine N-acetyltransferase [Source:MGI Symbol;Acc:MGI:1328365]	-
ENSMUSG00000027188	2.31725	5.07467	3.05999	0	0	0	3.48397	0	4.35304	0.015477	0.0478405	Pamr1	2	102550012	102643041	+	6046	protein_coding	peptidase domain containing associated with muscle regeneration 1 [Source:MGI Symbol;Acc:MGI:2445082]	-
ENSMUSG00000075602	580.47	342.033	353.939	23.5919	29.2669	10.2421	425.48	21.0336	4.33672	3.93296e-30	1.41183e-28	Ly6a	15	74994877	74998031	-	1205	protein_coding	lymphocyte antigen 6 complex, locus A [Source:MGI Symbol;Acc:MGI:107527]	-
ENSMUSG00000053414	6.95174	7.10453	6.11998	0.943675	0	0	6.72542	0.314558	4.33515	0.00298844	0.0120398	Hunk	16	90386013	90499553	+	8402	protein_coding	hormonally upregulated Neu-associated kinase [Source:MGI Symbol;Acc:MGI:1347352]	-
ENSMUSG00000022584	186.538	154.27	125.46	3.7747	10.9751	8.37988	155.423	7.70989	4.32719	1.24298e-26	3.88865e-25	Ly6c2	15	75108158	75111970	-	2740	protein_coding	lymphocyte antigen 6 complex, locus C2 [Source:MGI Symbol;Acc:MGI:3712069]	-
ENSMUSG00000028773	3222.13	1778.16	1850.27	123.621	109.751	108.938	2283.52	114.104	4.32272	1.08267e-56	8.12005e-55	Fabp3	4	130308595	130315463	+	823	protein_coding	fatty acid binding protein 3, muscle and heart [Source:MGI Symbol;Acc:MGI:95476]	-
ENSMUSG00000050953	83.4209	90.3291	104.04	5.66205	6.40214	1.8622	92.5965	4.64213	4.31771	3.65322e-20	8.85628e-19	Gja1	10	56377330	56402513	+	10257	protein_coding	gap junction protein, alpha 1 [Source:MGI Symbol;Acc:MGI:95713]	-
ENSMUSG00000036814	3.47587	6.0896	10.2	0	0	0.931098	6.58848	0.310366	4.31225	0.00454558	0.0172617	Slc6a20a	9	123634770	123678885	-	4084	protein_coding	solute carrier family 6 (neurotransmitter transporter), member 20A [Source:MGI Symbol;Acc:MGI:2143217]	-
ENSMUSG00000046031	2149.25	1193.56	1123.02	76.4377	84.1424	64.2457	1488.61	74.9419	4.31154	4.8493e-47	2.98418e-45	Calhm6	10	34126067	34127984	-	1094	protein_coding	calcium homeostasis modulator family member 6 [Source:MGI Symbol;Acc:MGI:2443082]	-
ENSMUSG00000051379	10.4276	28.4181	16.3199	0.943675	0.914591	0.931098	18.3886	0.929788	4.31123	3.32147e-05	0.000216786	Flrt3	2	140650914	140671469	-	4865	protein_coding	fibronectin leucine rich transmembrane protein 3 [Source:MGI Symbol;Acc:MGI:1918686]	-
ENSMUSG00000029442	85.7381	72.0603	79.5597	7.5494	0	4.65549	79.1194	4.0683	4.29111	1.49168e-15	2.83808e-14	Wdr66	5	123252102	123327484	+	8961	protein_coding	WD repeat domain 66 [Source:MGI Symbol;Acc:MGI:1918495]	-
ENSMUSG00000112690	13.9035	10.1493	12.24	0	0.914591	0.931098	12.0976	0.61523	4.2859	0.000380229	0.00196791	Gm2446	12	55217176	55226072	-	772	unprocessed_pseudogene	predicted gene 2446 [Source:MGI Symbol;Acc:MGI:3780613]	-
ENSMUSG00000023991	2524.64	3402.06	3344.57	184.017	153.651	140.596	3090.42	159.421	4.2773	7.77904e-106	1.59375e-103	Foxp4	17	47867133	47924645	-	4926	protein_coding	forkhead box P4 [Source:MGI Symbol;Acc:MGI:1921373]	Fork
ENSMUSG00000040253	902.567	1354.94	1187.28	65.1136	49.3879	63.3146	1148.26	59.272	4.27704	1.50331e-74	1.67255e-72	Gbp7	3	142530342	142550149	+	5614	protein_coding	guanylate binding protein 7 [Source:MGI Symbol;Acc:MGI:2444421]	-
ENSMUSG00000051367	26.6483	20.2987	24.4799	0	0	3.72439	23.809	1.24146	4.26177	3.68481e-06	2.84882e-05	Six1	12	73040015	73053887	-	4383	protein_coding	sine oculis-related homeobox 1 [Source:MGI Symbol;Acc:MGI:102780]	Homeobox
ENSMUSG00000023341	616.388	494.273	526.318	20.7609	31.0961	33.5195	545.659	28.4588	4.25903	1.22662e-68	1.1981e-66	Mx2	16	97535308	97560900	+	3614	polymorphic_pseudogene	MX dynamin-like GTPase 2 [Source:MGI Symbol;Acc:MGI:97244]	-
ENSMUSG00000041293	4.63449	19.2837	11.22	0	0	1.8622	11.7127	0.620732	4.24556	0.0015566	0.00682971	Adgrf1	17	43270329	43324737	+	3853	protein_coding	adhesion G protein-coupled receptor F1 [Source:MGI Symbol;Acc:MGI:1924846]	-
ENSMUSG00000030401	323.256	290.271	266.219	14.1551	15.548	16.7598	293.249	15.4876	4.24165	3.90122e-53	2.70828e-51	Rtn2	7	19282624	19296160	+	4585	protein_coding	reticulon 2 (Z-band associated protein) [Source:MGI Symbol;Acc:MGI:107612]	-
ENSMUSG00000046818	22.0138	5.07467	8.15997	0	0.914591	0.931098	11.7495	0.61523	4.23808	0.00135903	0.0060658	Ddit4l	3	137621612	137628333	+	2916	protein_coding	DNA-damage-inducible transcript 4-like [Source:MGI Symbol;Acc:MGI:1920534]	-
ENSMUSG00000020638	3377.39	4594.6	4401.28	214.214	227.733	214.152	4124.42	218.7	4.23723	4.06468e-130	1.2194e-127	Cmpk2	12	26469204	26479837	+	4163	protein_coding	cytidine monophosphate (UMP-CMP) kinase 2, mitochondrial [Source:MGI Symbol;Acc:MGI:99830]	-
ENSMUSG00000116935	6.95174	35.5227	27.5399	2.83103	0	0.931098	23.3381	1.25404	4.23365	5.29082e-05	0.000330676	AC117241.2	17	7314888	7315846	-	959	processed_pseudogene	G protein-coupled receptor 31, D17Leh66b region (Gpr31b) pseudogene	-
ENSMUSG00000102591	33.6001	16.2389	20.3999	0.943675	0	2.79329	23.413	1.24566	4.23302	4.65391e-06	3.52823e-05	Gm38383	2	24588566	24591225	+	2660	TEC	predicted gene, 38383 [Source:MGI Symbol;Acc:MGI:5611611]	-
ENSMUSG00000025591	4033.17	3283.31	3359.87	203.834	182.918	181.564	3558.78	189.439	4.23161	8.42858e-161	3.72632e-158	Tma16	8	66473118	66486530	-	7641	protein_coding	translation machinery associated 16 [Source:MGI Symbol;Acc:MGI:1913532]	-
ENSMUSG00000018796	12251.3	16604.3	16150.6	791.743	816.73	793.295	15002.1	800.589	4.22799	4.83521e-148	1.80515e-145	Acsl1	8	46471037	46536051	+	10483	protein_coding	acyl-CoA synthetase long-chain family member 1 [Source:MGI Symbol;Acc:MGI:102797]	-
ENSMUSG00000086184	2.31725	5.07467	11.22	0	0.914591	0	6.20396	0.304864	4.22645	0.00784275	0.0271947	Gm12764	7	34388665	34394779	+	617	antisense	predicted gene 12764 [Source:MGI Symbol;Acc:MGI:3649980]	-
ENSMUSG00000066363	25.4897	18.2688	25.4999	1.88735	0	1.8622	23.0861	1.24985	4.2155	1.59503e-06	1.30397e-05	Serpina3f	12	104214544	104221129	+	2290	protein_coding	serine (or cysteine) peptidase inhibitor, clade A, member 3F [Source:MGI Symbol;Acc:MGI:2182838]	-
ENSMUSG00000055546	8.11036	17.2539	9.17996	1.88735	0	0	11.5147	0.629117	4.21496	0.000979857	0.0045474	Timd4	11	46810800	46844332	+	2173	protein_coding	T cell immunoglobulin and mucin domain containing 4 [Source:MGI Symbol;Acc:MGI:2445125]	-
ENSMUSG00000038521	46.3449	39.5824	52.0198	1.88735	1.82918	3.72439	45.9824	2.48031	4.21291	1.4009e-11	2.0501e-10	C1s1	6	124530345	124542359	-	3129	protein_coding	complement component 1, s subcomponent 1 [Source:MGI Symbol;Acc:MGI:1355312]	-
ENSMUSG00000073407	6.95174	15.224	12.24	1.88735	0	0	11.4719	0.629117	4.21094	0.000931073	0.00434501	Gm6034	17	36042961	36058645	+	1633	protein_coding	predicted gene 6034 [Source:MGI Symbol;Acc:MGI:3646212]	-
ENSMUSG00000030717	2262.79	1121.5	1112.82	68.8883	88.7153	85.661	1499.04	81.0882	4.20781	3.95928e-39	1.86843e-37	Nupr1	7	126623249	126630861	-	2514	protein_coding	nuclear protein transcription regulator 1 [Source:MGI Symbol;Acc:MGI:1891834]	-
ENSMUSG00000078616	143.669	268.957	264.179	16.9862	7.31673	13.0354	225.602	12.4461	4.18422	4.41685e-25	1.31101e-23	Trim30c	7	104382065	104400837	-	1716	protein_coding	tripartite motif-containing 30C [Source:MGI Symbol;Acc:MGI:4821257]	-
ENSMUSG00000078920	5268.26	4049.58	4079.98	261.398	269.804	205.773	4465.94	245.658	4.18407	5.2248e-109	1.12534e-106	Ifi47	11	49076587	49096974	+	2473	protein_coding	interferon gamma inducible protein 47 [Source:MGI Symbol;Acc:MGI:99448]	-
novel.36	1105.33	2635.78	2562.23	126.452	117.068	104.283	2101.11	115.934	4.18002	3.63685e-36	1.57472e-34	-	16	93121263	93142320	-	20135	-	-	-
ENSMUSG00000086481	23.1725	10.1493	17.3399	2.83103	0	0	16.8872	0.943675	4.17385	0.000132249	0.000761993	Gm11707	11	106972058	106973090	-	490	lincRNA	predicted gene 11707 [Source:MGI Symbol;Acc:MGI:3651836]	-
ENSMUSG00000031553	4.63449	5.07467	8.15997	0	0	0.931098	5.95638	0.310366	4.16374	0.00576545	0.0210268	Adam3	8	24677225	24725852	-	2942	protein_coding	a disintegrin and metallopeptidase domain 3 (cyritestin) [Source:MGI Symbol;Acc:MGI:102518]	-
ENSMUSG00000073628	4.63449	11.1643	2.03999	0	0.914591	0	5.94625	0.304864	4.16089	0.010136	0.0336598	Gm10552	1	85604085	85611896	-	1056	antisense	predicted gene 10552 [Source:MGI Symbol;Acc:MGI:3642083]	-
ENSMUSG00000001444	2.31725	7.10453	8.15997	0	0	0.931098	5.86058	0.310366	4.14507	0.0080881	0.0279015	Tbx21	11	97098071	97115331	-	2488	protein_coding	T-box 21 [Source:MGI Symbol;Acc:MGI:1888984]	T-box
ENSMUSG00000082956	2.31725	9.1344	6.11998	0	0	0.931098	5.85721	0.310366	4.14425	0.00841648	0.0288506	Naip3	13	100340144	100378960	-	4208	unprocessed_pseudogene	NLR family, apoptosis inhibitory protein 3 [Source:MGI Symbol;Acc:MGI:1298225]	-
ENSMUSG00000042622	1208.44	935.769	1089.36	68.8883	62.1922	53.0726	1077.86	61.3843	4.13408	2.63134e-95	4.17043e-93	Maff	15	79346621	79359076	+	2594	protein_coding	v-maf musculoaponeurotic fibrosarcoma oncogene family, protein F (avian) [Source:MGI Symbol;Acc:MGI:96910]	TF_bZIP
ENSMUSG00000101279	1.15862	12.1792	4.07998	0.943675	0	0	5.80594	0.314558	4.13166	0.015087	0.0468599	Gm18342	1	85067394	85080236	-	694	unprocessed_pseudogene	predicted gene, 18342 [Source:MGI Symbol;Acc:MGI:5010527]	-
ENSMUSG00000039693	242.152	164.419	192.779	5.66205	12.8043	15.8287	199.784	11.4317	4.12355	3.78125e-29	1.3071e-27	Msantd3	4	48539935	48561919	+	1973	protein_coding	Myb/SANT-like DNA-binding domain containing 3 [Source:MGI Symbol;Acc:MGI:1913915]	-
ENSMUSG00000026700	76.4691	57.8512	60.1798	2.83103	1.82918	6.51768	64.8334	3.72596	4.12119	1.65381e-14	2.9652e-13	Tnfsf4	1	161395409	161418410	+	1842	protein_coding	tumor necrosis factor (ligand) superfamily, member 4 [Source:MGI Symbol;Acc:MGI:104511]	-
novel.26	88.0554	83.2245	71.3997	2.83103	2.74377	8.37988	80.8932	4.65156	4.12008	2.51498e-17	5.28145e-16	-	13	49168425	49183922	-	1927	-	-	-
ENSMUSG00000053846	2.31725	8.11947	21.4199	0	0.914591	0.931098	10.6189	0.61523	4.10843	0.00358835	0.0140588	Lipg	18	74939322	74961263	-	3787	protein_coding	lipase, endothelial [Source:MGI Symbol;Acc:MGI:1341803]	-
ENSMUSG00000097754	31.2828	21.3136	11.22	0.943675	2.74377	0	21.2721	1.22915	4.09985	2.29618e-05	0.000153995	Ptgs2os2	1	150159043	150164948	-	1745	lincRNA	prostaglandin-endoperoxide synthase 2, opposite strand 2 [Source:MGI Symbol;Acc:MGI:5477181]	-
ENSMUSG00000085255	5.79312	6.0896	5.09998	0	0.914591	0	5.6609	0.304864	4.08673	0.00653596	0.0234024	Taco1os	11	106065077	106066305	-	644	antisense	translational activator of mitochondrially encoded cytochrome c oxidase I, opposite strand [Source:MGI Symbol;Acc:MGI:1915441]	-
ENSMUSG00000012350	4.63449	7.10453	5.09998	0	0	0.931098	5.613	0.310366	4.0777	0.0070666	0.0250198	Ehf	2	103263433	103303278	-	5576	protein_coding	ets homologous factor [Source:MGI Symbol;Acc:MGI:1270840]	ETS
ENSMUSG00000106108	4.63449	8.11947	4.07998	0	0	0.931098	5.61131	0.310366	4.07721	0.00779424	0.0270656	Gm43221	3	109000024	109002094	+	2071	antisense	predicted gene 43221 [Source:MGI Symbol;Acc:MGI:5663358]	-
ENSMUSG00000075033	63.7243	59.8811	46.9198	2.83103	3.65836	3.72439	56.8417	3.40459	4.05842	9.10357e-14	1.54798e-12	Nxpe3	16	55839953	55895285	-	6436	protein_coding	neurexophilin and PC-esterase domain family, member 3 [Source:MGI Symbol;Acc:MGI:2686598]	-
ENSMUSG00000067235	9.26899	25.3733	11.22	0	2.74377	0	15.2874	0.914591	4.05016	0.000450915	0.00227831	H2-Q10	17	35470089	35474563	+	4348	protein_coding	histocompatibility 2, Q region locus 10 [Source:MGI Symbol;Acc:MGI:95929]	-
ENSMUSG00000039519	1.15862	8.11947	7.13997	0	0	0.931098	5.47269	0.310366	4.04732	0.0143714	0.045053	Cyp7b1	3	18071950	18243338	-	2166	protein_coding	cytochrome P450, family 7, subfamily b, polypeptide 1 [Source:MGI Symbol;Acc:MGI:104978]	-
ENSMUSG00000045664	2148.09	1647.24	1523.87	112.297	106.093	103.352	1773.07	107.247	4.04701	1.723e-93	2.63149e-91	Cdc42ep2	19	5917556	5924816	-	1491	protein_coding	CDC42 effector protein (Rho GTPase binding) 2 [Source:MGI Symbol;Acc:MGI:1929744]	-
ENSMUSG00000028214	57.9312	64.9557	61.1998	0.943675	3.65836	6.51768	61.3622	3.70657	4.04627	4.24224e-14	7.4008e-13	Gem	4	11704457	11714752	+	2104	protein_coding	GTP binding protein (gene overexpressed in skeletal muscle) [Source:MGI Symbol;Acc:MGI:99844]	-
ENSMUSG00000039196	55.6139	24.3584	12.24	1.88735	2.74377	0.931098	30.7374	1.85407	4.04327	4.51637e-06	3.43016e-05	Orm1	4	63344560	63348163	+	775	protein_coding	orosomucoid 1 [Source:MGI Symbol;Acc:MGI:97443]	-
ENSMUSG00000082292	1249	1240.25	1286.22	70.7756	73.1673	86.5921	1258.49	76.845	4.03357	1.38608e-142	4.95451e-140	Gm12250	11	58187739	58189012	+	1274	processed_pseudogene	predicted gene 12250 [Source:MGI Symbol;Acc:MGI:3649299]	-
ENSMUSG00000027832	9.26899	3.0448	4.07998	0.943675	0	0	5.46459	0.314558	4.0264	0.0107227	0.0353425	Ptx3	3	66219910	66225805	+	2682	protein_coding	pentraxin related gene [Source:MGI Symbol;Acc:MGI:104641]	-
ENSMUSG00000003617	743.836	1078.87	1074.06	67.9446	53.0463	59.5902	965.589	60.1937	4.00485	3.49143e-66	3.29528e-64	Cp	3	19957054	20009145	+	9566	protein_coding	ceruloplasmin [Source:MGI Symbol;Acc:MGI:88476]	-
ENSMUSG00000068606	5.79312	5.07467	5.09998	0	0.914591	0	5.32259	0.304864	3.99669	0.00847861	0.029028	Gm4841	18	60268301	60273267	-	2838	protein_coding	predicted gene 4841 [Source:MGI Symbol;Acc:MGI:3643814]	-
ENSMUSG00000003863	186.538	139.046	131.579	8.49308	13.7189	6.51768	152.388	9.57654	3.98744	3.58524e-26	1.09314e-24	Ppfia3	7	45339122	45367019	-	7899	protein_coding	protein tyrosine phosphatase, receptor type, f polypeptide (PTPRF), interacting protein (liprin), alpha 3 [Source:MGI Symbol;Acc:MGI:1924037]	-
ENSMUSG00000027562	27.807	18.2688	26.5199	1.88735	0.914591	1.8622	24.1986	1.55471	3.96186	7.75037e-07	6.66017e-06	Car2	3	14886273	14900770	+	2422	protein_coding	carbonic anhydrase 2 [Source:MGI Symbol;Acc:MGI:88269]	-
ENSMUSG00000045502	235.201	197.912	185.639	15.0988	12.8043	12.1043	206.251	13.3358	3.95054	1.72997e-38	8.0732e-37	Hcar2	5	123863570	123865499	-	1930	protein_coding	hydroxycarboxylic acid receptor 2 [Source:MGI Symbol;Acc:MGI:1933383]	-
ENSMUSG00000032915	367.284	326.809	367.199	19.8172	21.0356	27.9329	353.764	22.9286	3.94714	3.0461e-59	2.47219e-57	Adgre4	17	55749984	55853662	+	3491	protein_coding	adhesion G protein-coupled receptor E4 [Source:MGI Symbol;Acc:MGI:1196464]	-
ENSMUSG00000067341	17.3793	3.0448	8.15997	0	0	1.8622	9.52804	0.620732	3.93394	0.00578629	0.0210867	H2-Eb2	17	34325665	34340229	+	2209	protein_coding	histocompatibility 2, class II antigen E beta2 [Source:MGI Symbol;Acc:MGI:95902]	-
ENSMUSG00000090145	22.0138	65.9707	53.0398	5.66205	2.74377	0.931098	47.0081	3.11231	3.92399	3.54105e-08	3.67447e-07	Ugt1a6b	1	88103252	88219003	+	2382	protein_coding	UDP glucuronosyltransferase 1 family, polypeptide A6B [Source:MGI Symbol;Acc:MGI:3580629]	-
ENSMUSG00000037405	9801.95	15019	15078.6	879.505	888.982	863.128	13299.8	877.205	3.92239	1.71427e-83	2.24998e-81	Icam1	9	21015985	21028817	+	4360	protein_coding	intercellular adhesion molecule 1 [Source:MGI Symbol;Acc:MGI:96392]	-
ENSMUSG00000024772	19678.1	17668	17532.7	1252.26	1213.66	1158.29	18292.9	1208.07	3.92049	5.7938e-263	8.11132e-260	Ehd1	19	6276725	6300096	+	3705	protein_coding	EH-domain containing 1 [Source:MGI Symbol;Acc:MGI:1341878]	-
ENSMUSG00000037944	23.1725	33.4928	27.5399	0.943675	0	4.65549	28.0684	1.86639	3.9165	8.37356e-07	7.1409e-06	Ccr7	11	99144196	99155077	-	1978	protein_coding	chemokine (C-C motif) receptor 7 [Source:MGI Symbol;Acc:MGI:103011]	-
ENSMUSG00000112244	6.95174	6.0896	2.03999	0	0.914591	0	5.02711	0.304864	3.91059	0.0146816	0.0458799	Gm48788	10	51568949	51574134	+	479	processed_pseudogene	predicted gene, 48788 [Source:MGI Symbol;Acc:MGI:6098488]	-
ENSMUSG00000039155	6.95174	5.07467	3.05999	0.943675	0	0	5.0288	0.314558	3.91045	0.0123906	0.0398014	Cdh26	2	178430531	178487366	+	3012	protein_coding	cadherin-like 26 [Source:MGI Symbol;Acc:MGI:2685856]	-
ENSMUSG00000005763	69.5174	40.5973	43.8598	2.83103	3.65836	3.72439	51.3249	3.40459	3.9088	1.57954e-11	2.30149e-10	Cd247	1	165788681	165877277	+	5329	protein_coding	CD247 antigen [Source:MGI Symbol;Acc:MGI:88334]	-
ENSMUSG00000020205	139.035	79.1648	88.7397	5.66205	8.23132	6.51768	102.313	6.80368	3.90576	3.80897e-18	8.32128e-17	Phlda1	10	111506286	111508645	+	2205	protein_coding	pleckstrin homology like domain, family A, member 1 [Source:MGI Symbol;Acc:MGI:1096880]	-
ENSMUSG00000024778	763.533	526.75	466.138	43.4091	32.0107	41.8994	585.474	39.1064	3.90415	3.80807e-45	2.22137e-43	Fas	19	34290659	34327770	+	1801	protein_coding	Fas (TNF receptor superfamily member 6) [Source:MGI Symbol;Acc:MGI:95484]	-
ENSMUSG00000033355	6212.54	4190.66	4403.32	337.836	335.655	325.884	4935.51	333.125	3.88893	3.16003e-87	4.38748e-85	Rtp4	16	23520291	23614222	+	2131	protein_coding	receptor transporter protein 4 [Source:MGI Symbol;Acc:MGI:1915025]	-
ENSMUSG00000001763	139.035	139.046	133.619	9.43675	6.40214	12.1043	137.233	9.31439	3.88297	4.06006e-29	1.4006e-27	Tspan33	6	29694222	29718559	+	5195	protein_coding	tetraspanin 33 [Source:MGI Symbol;Acc:MGI:1919012]	-
ENSMUSG00000092021	25.4897	15.224	27.5399	1.88735	1.82918	0.931098	22.7512	1.54921	3.87438	2.4578e-06	1.94949e-05	Gbp11	5	105323042	105346472	-	2692	polymorphic_pseudogene	guanylate binding protein 11 [Source:MGI Symbol;Acc:MGI:3646307]	-
novel.78	40.5518	28.4181	39.7798	0.943675	5.48755	0.931098	36.2499	2.45411	3.87277	2.13177e-08	2.2855e-07	-	4	4459744	4464111	-	1515	-	-	-
ENSMUSG00000023961	557.298	620.124	670.137	38.6907	33.8399	54.0037	615.853	42.1781	3.86896	2.85077e-66	2.70582e-64	Enpp4	17	44096308	44105809	-	4560	protein_coding	ectonucleotide pyrophosphatase/phosphodiesterase 4 [Source:MGI Symbol;Acc:MGI:2682634]	-
ENSMUSG00000030109	545.712	650.572	569.158	62.2826	30.1815	28.864	588.481	40.4427	3.86494	4.43274e-38	2.0347e-36	Slc6a12	6	121343076	121365775	+	3052	protein_coding	solute carrier family 6 (neurotransmitter transporter, betaine/GABA), member 12 [Source:MGI Symbol;Acc:MGI:95628]	-
ENSMUSG00000005089	3.47587	11.1643	12.24	0.943675	0.914591	0	8.96003	0.619422	3.86185	0.00354338	0.0138925	Slc1a2	2	102658659	102790784	+	13133	protein_coding	solute carrier family 1 (glial high affinity glutamate transporter), member 2 [Source:MGI Symbol;Acc:MGI:101931]	-
ENSMUSG00000073555	259.532	292.301	285.599	26.4229	13.7189	17.6909	279.144	19.2775	3.85961	1.29063e-44	7.27606e-43	Gm4951	18	60212080	60247820	+	2645	protein_coding	predicted gene 4951 [Source:MGI Symbol;Acc:MGI:3644953]	-
ENSMUSG00000000791	40.5518	53.7915	54.0598	5.66205	1.82918	2.79329	49.4677	3.42818	3.85956	9.62974e-12	1.42663e-10	Il12rb1	8	70808449	70821424	+	4105	protein_coding	interleukin 12 receptor, beta 1 [Source:MGI Symbol;Acc:MGI:104579]	-
ENSMUSG00000097960	50.9794	101.493	102	6.60573	6.40214	4.65549	84.8241	5.88778	3.85169	1.01257e-14	1.84303e-13	A330074K22Rik	8	120204434	120228230	-	2489	lincRNA	RIKEN cDNA A330074K22 gene [Source:MGI Symbol;Acc:MGI:3045392]	-
ENSMUSG00000038239	9.26899	10.1493	7.13997	0	0.914591	0.931098	8.85276	0.61523	3.83754	0.00227089	0.00951394	Hrc	7	45335290	45338974	+	2566	protein_coding	histidine rich calcium binding protein [Source:MGI Symbol;Acc:MGI:96226]	-
ENSMUSG00000009731	27.807	25.3733	25.4999	0.943675	1.82918	2.79329	26.2267	1.85538	3.81781	1.91885e-07	1.80193e-06	Kcnd1	X	7822289	7838280	+	5287	protein_coding	potassium voltage-gated channel, Shal-related family, member 1 [Source:MGI Symbol;Acc:MGI:96671]	-
ENSMUSG00000099974	2318.41	1150.93	958.796	123.621	99.6904	91.2476	1476.05	104.853	3.81513	4.94116e-28	1.63731e-26	Bcl2a1d	9	88723285	88731914	-	863	protein_coding	B cell leukemia/lymphoma 2 related protein A1d [Source:MGI Symbol;Acc:MGI:1278325]	-
ENSMUSG00000034394	4.63449	12.1792	9.17996	0.943675	0.914591	0	8.66455	0.619422	3.81243	0.00332414	0.0131805	Lif	11	4257557	4272514	+	4350	protein_coding	leukemia inhibitory factor [Source:MGI Symbol;Acc:MGI:96787]	-
ENSMUSG00000039194	13.9035	6.0896	6.11998	0	1.82918	0	8.70435	0.609727	3.81033	0.00477178	0.0179784	Rlbp1	7	79374870	79387048	-	2954	protein_coding	retinaldehyde binding protein 1 [Source:MGI Symbol;Acc:MGI:97930]	-
ENSMUSG00000104218	5.79312	3.0448	5.09998	0.943675	0	0	4.64597	0.314558	3.79791	0.0159181	0.0489429	Gm9134	12	113381011	113381561	-	551	processed_pseudogene	predicted gene 9134 [Source:MGI Symbol;Acc:MGI:3645181]	-
ENSMUSG00000108006	17.3793	26.3883	33.6599	0.943675	0	4.65549	25.8092	1.86639	3.79621	6.54121e-06	4.8539e-05	Gm44418	6	87277745	87279750	+	705	antisense	predicted gene, 44418 [Source:MGI Symbol;Acc:MGI:5690810]	-
ENSMUSG00000022122	3234.88	3745.1	3737.27	263.285	266.146	243.016	3572.42	257.483	3.79447	3.23068e-169	1.55072e-166	Ednrb	14	103814625	103844402	-	4266	protein_coding	endothelin receptor type B [Source:MGI Symbol;Acc:MGI:102720]	-
ENSMUSG00000031779	63.7243	56.8363	59.1598	5.66205	5.48755	1.8622	59.9068	4.33726	3.78672	3.34747e-14	5.88874e-13	Ccl22	8	94745590	94751699	+	2325	protein_coding	chemokine (C-C motif) ligand 22 [Source:MGI Symbol;Acc:MGI:1306779]	-
ENSMUSG00000020642	27.807	54.8064	58.1398	2.83103	2.74377	4.65549	46.9177	3.4101	3.78664	6.46185e-10	8.19932e-09	Rnf144a	12	26300964	26415254	-	7340	protein_coding	ring finger protein 144A [Source:MGI Symbol;Acc:MGI:1344401]	-
ENSMUSG00000109729	15.0621	13.1941	10.2	0	1.82918	0.931098	12.8187	0.920093	3.78576	0.000313067	0.00165916	Gm45418	8	61921746	61928028	-	649	bidirectional_promoter_lncRNA	predicted gene 45418 [Source:MGI Symbol;Acc:MGI:5791254]	-
ENSMUSG00000114980	26.6483	20.2987	17.3399	3.7747	0.914591	0	21.429	1.5631	3.78357	1.10964e-05	7.89246e-05	4933432I03Rik	14	102987412	103033803	-	1061	lincRNA	RIKEN cDNA 4933432I03 gene [Source:MGI Symbol;Acc:MGI:1918514]	-
ENSMUSG00000021367	76.4691	76.12	77.5197	5.66205	4.57295	6.51768	76.7029	5.58423	3.78119	2.4874e-18	5.50174e-17	Edn1	13	42301476	42307990	+	2139	protein_coding	endothelin 1 [Source:MGI Symbol;Acc:MGI:95283]	-
ENSMUSG00000020407	20.8552	9.1344	8.15997	0.943675	1.82918	0	12.7165	0.924286	3.76828	0.000723304	0.00347882	Upp1	11	9118103	9136170	+	1961	protein_coding	uridine phosphorylase 1 [Source:MGI Symbol;Acc:MGI:1097668]	-
ENSMUSG00000030187	163.366	165.434	188.699	16.0425	12.8043	9.31098	172.5	12.7192	3.76318	2.37915e-33	9.4715e-32	Klra2	6	131219223	131247362	-	1898	protein_coding	killer cell lectin-like receptor, subfamily A, member 2 [Source:MGI Symbol;Acc:MGI:101906]	-
ENSMUSG00000105008	16.2207	4.05973	5.09998	0.943675	0	0.931098	8.46015	0.624924	3.75668	0.00621815	0.0224243	Gm43652	3	127863184	127863858	-	675	TEC	predicted gene 43652 [Source:MGI Symbol;Acc:MGI:5663789]	-
ENSMUSG00000044701	317.463	216.181	243.779	23.5919	12.8043	21.4152	259.141	19.2705	3.75031	2.95274e-33	1.16446e-31	Il27	7	126589010	126594941	-	1021	protein_coding	interleukin 27 [Source:MGI Symbol;Acc:MGI:2384409]	-
ENSMUSG00000028885	703.284	755.11	740.517	54.7332	57.6192	51.2104	732.971	54.5209	3.74888	1.61717e-103	3.08733e-101	Smpdl3b	4	132732966	132757252	-	2006	protein_coding	sphingomyelin phosphodiesterase, acid-like 3B [Source:MGI Symbol;Acc:MGI:1916022]	-
ENSMUSG00000062545	3.47587	12.1792	9.17996	0.943675	0.914591	0	8.27834	0.619422	3.74774	0.00490331	0.0183792	Tlr12	4	128615443	128618619	-	3177	protein_coding	toll-like receptor 12 [Source:MGI Symbol;Acc:MGI:3045221]	-
ENSMUSG00000027611	3938.16	2894.59	3007.97	254.792	231.391	252.327	3280.24	246.17	3.73599	1.36195e-97	2.28808e-95	Procr	2	155751117	155755471	+	2031	protein_coding	protein C receptor, endothelial [Source:MGI Symbol;Acc:MGI:104596]	-
ENSMUSG00000027827	13.9035	29.4331	18.3599	1.88735	0.914591	1.8622	20.5655	1.55471	3.73369	1.06321e-05	7.58793e-05	Kcnab1	3	65109384	65378223	+	8593	protein_coding	potassium voltage-gated channel, shaker-related subfamily, beta member 1 [Source:MGI Symbol;Acc:MGI:109155]	-
ENSMUSG00000054855	69.5174	57.8512	81.5997	1.88735	6.40214	7.44878	69.6561	5.24609	3.72667	2.04441e-14	3.65383e-13	Rnd1	15	98663421	98677461	-	2967	protein_coding	Rho family GTPase 1 [Source:MGI Symbol;Acc:MGI:2444878]	-
ENSMUSG00000043811	90.3726	97.4336	81.5997	11.3241	7.31673	1.8622	89.802	6.83434	3.71819	2.47812e-16	4.90949e-15	Rtn4r	16	18127642	18152408	+	1938	protein_coding	reticulon 4 receptor [Source:MGI Symbol;Acc:MGI:2136886]	-
ENSMUSG00000043263	3919.62	3995.79	4048.36	318.962	305.473	306.331	3987.93	310.256	3.68424	3.36277e-247	3.76631e-244	Ifi209	1	173630917	173647928	+	3547	protein_coding	interferon activated gene 209 [Source:MGI Symbol;Acc:MGI:2138243]	-
ENSMUSG00000028965	30.1242	18.2688	23.4599	0.943675	0.914591	3.72439	23.951	1.86089	3.68345	2.37839e-06	1.89549e-05	Tnfrsf9	4	150914562	150946102	+	2722	protein_coding	tumor necrosis factor receptor superfamily, member 9 [Source:MGI Symbol;Acc:MGI:1101059]	-
ENSMUSG00000057135	49.8208	18.2688	27.5399	0.943675	0.914591	5.58659	31.8765	2.48162	3.67982	4.14471e-06	3.16937e-05	Scimp	11	70790932	70812586	-	1080	protein_coding	SLP adaptor and CSK interacting membrane protein [Source:MGI Symbol;Acc:MGI:3610314]	-
ENSMUSG00000026573	24.3311	12.1792	11.22	0.943675	2.74377	0	15.9101	1.22915	3.6794	0.000205513	0.00114136	Xcl1	1	164931644	164935527	-	523	protein_coding	chemokine (C motif) ligand 1 [Source:MGI Symbol;Acc:MGI:104593]	-
ENSMUSG00000026980	590.898	1142.81	1097.52	59.4515	76.8256	86.5921	943.743	74.2897	3.66733	9.94437e-34	4.016e-32	Ly75	2	60292103	60383303	-	6905	protein_coding	lymphocyte antigen 75 [Source:MGI Symbol;Acc:MGI:106662]	-
ENSMUSG00000021478	10.4276	6.0896	7.13997	0	0	1.8622	7.88573	0.620732	3.66422	0.00591995	0.0214945	Drd1	13	54051183	54055705	-	3628	protein_coding	dopamine receptor D1 [Source:MGI Symbol;Acc:MGI:99578]	-
ENSMUSG00000039891	50.9794	64.9557	60.1798	4.71838	2.74377	6.51768	58.705	4.65994	3.65964	1.10351e-13	1.85761e-12	Txlnb	10	17796226	17845665	+	5504	protein_coding	taxilin beta [Source:MGI Symbol;Acc:MGI:2671945]	-
ENSMUSG00000031596	625.657	925.619	1016.94	53.7895	75.911	73.5567	856.071	67.7524	3.65929	3.22796e-45	1.88953e-43	Slc7a2	8	40862396	40922308	+	9135	protein_coding	solute carrier family 7 (cationic amino acid transporter, y+ system), member 2 [Source:MGI Symbol;Acc:MGI:99828]	-
ENSMUSG00000024953	54531.8	29615.8	29712.5	3095.25	3001.69	2926.44	37953.3	3007.79	3.65743	4.41604e-44	2.43244e-42	Prdx5	19	6906697	6910106	-	2139	protein_coding	peroxiredoxin 5 [Source:MGI Symbol;Acc:MGI:1859821]	-
ENSMUSG00000046687	669.684	905.321	957.776	68.8883	76.8256	55.8659	844.26	67.1933	3.65149	1.64594e-57	1.26843e-55	Gm5424	10	62071123	62072362	+	1240	processed_pseudogene	predicted gene 5424 [Source:MGI Symbol;Acc:MGI:3643173]	-
ENSMUSG00000023959	107.752	181.673	137.699	6.60573	14.6335	13.0354	142.375	11.4248	3.63822	1.21154e-20	3.00205e-19	Clic5	17	44188584	44280172	+	8782	protein_coding	chloride intracellular channel 5 [Source:MGI Symbol;Acc:MGI:1917912]	-
ENSMUSG00000091649	1919.84	1430.04	1470.83	141.551	128.957	119.18	1606.9	129.896	3.62865	6.2903e-81	7.82792e-79	Phf11b	14	59320964	59341351	-	1184	protein_coding	PHD finger protein 11B [Source:MGI Symbol;Acc:MGI:3645789]	-
ENSMUSG00000020592	8974.7	8891.83	8762.79	765.321	678.626	715.083	8876.44	719.677	3.62468	1.77248e-249	2.12697e-246	Sdc1	12	8771323	8793715	+	3809	protein_coding	syndecan 1 [Source:MGI Symbol;Acc:MGI:1349162]	-
ENSMUSG00000022587	27737.4	22327.5	22384.8	2045.89	1990.15	1851.95	24149.9	1962.66	3.62111	9.1297e-140	3.13018e-137	Ly6e	15	74955051	74959905	+	3784	protein_coding	lymphocyte antigen 6 complex, locus E [Source:MGI Symbol;Acc:MGI:106651]	-
ENSMUSG00000028359	2.31725	7.10453	13.2599	0	0.914591	0.931098	7.56058	0.61523	3.6199	0.00964597	0.0322813	Orm3	4	63356162	63359511	+	773	protein_coding	orosomucoid 3 [Source:MGI Symbol;Acc:MGI:97445]	-
ENSMUSG00000035852	47.5036	35.5227	54.0598	2.83103	4.57295	3.72439	45.6953	3.70946	3.61949	6.73899e-11	9.34118e-10	Misp	10	79820989	79830490	+	2848	protein_coding	mitotic spindle positioning [Source:MGI Symbol;Acc:MGI:1926156]	-
ENSMUSG00000023232	107.752	59.8811	61.1998	5.66205	6.40214	6.51768	76.2776	6.19396	3.61812	6.57857e-14	1.13354e-12	Serinc2	4	130253495	130279205	-	2319	protein_coding	serine incorporator 2 [Source:MGI Symbol;Acc:MGI:1919132]	-
ENSMUSG00000086866	22.0138	25.3733	20.3999	1.88735	1.82918	1.8622	22.5957	1.85958	3.6037	1.3514e-06	1.1184e-05	4930512H18Rik	8	61849006	61922834	+	1611	antisense	RIKEN cDNA 4930512H18 gene [Source:MGI Symbol;Acc:MGI:1922361]	-
ENSMUSG00000050395	53.2967	326.809	338.639	9.43675	25.6085	24.2085	239.581	19.7513	3.60042	1.47692e-08	1.61433e-07	Tnfsf15	4	63727084	63745113	-	3347	protein_coding	tumor necrosis factor (ligand) superfamily, member 15 [Source:MGI Symbol;Acc:MGI:2180140]	-
ENSMUSG00000073980	67.2001	45.672	64.2598	7.5494	4.57295	2.79329	59.044	4.97188	3.57107	1.39684e-12	2.18907e-11	Gm9574	17	36137188	36139105	-	845	unprocessed_pseudogene	predicted gene 9574 [Source:MGI Symbol;Acc:MGI:3809525]	-
ENSMUSG00000029561	9124.16	11181.5	11388.3	945.562	879.836	843.574	10564.6	889.658	3.56994	3.87204e-133	1.22736e-130	Oasl2	5	114896936	114912234	+	6374	protein_coding	2'-5' oligoadenylate synthetase-like 2 [Source:MGI Symbol;Acc:MGI:1344390]	-
ENSMUSG00000027221	37.0759	40.5973	43.8598	5.66205	0.914591	3.72439	40.511	3.43368	3.56936	1.04688e-09	1.30086e-08	Chst1	2	92599707	92615250	+	2680	protein_coding	carbohydrate (keratan sulfate Gal-6) sulfotransferase 1 [Source:MGI Symbol;Acc:MGI:1924219]	-
ENSMUSG00000006930	10.4276	16.2389	17.3399	1.88735	1.82918	0	14.6688	1.23884	3.56934	0.000169414	0.000953166	Hap1	11	100347327	100356128	-	3766	protein_coding	huntingtin-associated protein 1 [Source:MGI Symbol;Acc:MGI:1261831]	-
ENSMUSG00000000957	19396.5	22079.9	21665.7	1848.66	1727.66	1789.57	21047.4	1788.63	3.55677	1.62388e-218	1.51562e-215	Mmp14	14	54431612	54445364	+	5960	protein_coding	matrix metallopeptidase 14 (membrane-inserted) [Source:MGI Symbol;Acc:MGI:101900]	-
ENSMUSG00000079197	14577.8	6681.31	6712.59	707.756	920.993	760.707	9323.9	796.485	3.54913	7.4141e-28	2.44229e-26	Psme2	14	55587441	55591113	-	1764	protein_coding	proteasome (prosome, macropain) activator subunit 2 (PA28 beta) [Source:MGI Symbol;Acc:MGI:1096365]	-
ENSMUSG00000091613	10.4276	4.05973	7.13997	0	1.82918	0	7.2091	0.609727	3.54031	0.0105957	0.0350132	Gm17046	14	5877076	5877925	+	850	processed_pseudogene	predicted gene 17046 [Source:MGI Symbol;Acc:MGI:4937873]	-
ENSMUSG00000031220	11.5862	6.0896	4.07998	0.943675	0.914591	0	7.25194	0.619422	3.53989	0.00836108	0.0286841	Awat2	X	100402221	100442717	-	2126	protein_coding	acyl-CoA wax alcohol acyltransferase 2 [Source:MGI Symbol;Acc:MGI:3045345]	-
ENSMUSG00000066682	977.878	593.736	613.018	75.494	53.0463	60.5213	728.211	63.0205	3.53043	1.99093e-37	8.91936e-36	Pilrb2	5	137865827	137871815	-	1957	protein_coding	paired immunoglobin-like type 2 receptor beta 2 [Source:MGI Symbol;Acc:MGI:2450535]	-
ENSMUSG00000055632	35.9173	27.4032	32.6399	1.88735	4.57295	1.8622	31.9868	2.77417	3.51969	3.03093e-08	3.17256e-07	Hmcn2	2	31314415	31460738	+	16073	protein_coding	hemicentin 2 [Source:MGI Symbol;Acc:MGI:2677838]	-
ENSMUSG00000025790	646.512	953.022	937.376	73.6067	75.911	73.5567	845.637	74.3581	3.50803	6.88517e-56	5.07328e-54	Slco3a1	7	74275419	74554780	-	8474	protein_coding	solute carrier organic anion transporter family, member 3a1 [Source:MGI Symbol;Acc:MGI:1351867]	-
ENSMUSG00000024529	2830.52	3965.34	3798.47	312.356	324.68	311.918	3531.44	316.318	3.48095	4.3503e-85	5.84681e-83	Lox	18	52516069	52529867	-	4810	protein_coding	lysyl oxidase [Source:MGI Symbol;Acc:MGI:96817]	-
ENSMUSG00000047344	6.95174	26.3883	38.7598	0.943675	3.65836	1.8622	24.0333	2.15474	3.47916	0.000104666	0.000615468	Lancl3	X	9199902	9268085	+	3991	protein_coding	LanC lantibiotic synthetase component C-like 3 (bacterial) [Source:MGI Symbol;Acc:MGI:2443335]	-
ENSMUSG00000066861	3276.59	2316.08	2268.47	273.666	222.246	215.084	2620.38	236.998	3.46679	3.18247e-60	2.65997e-58	Oas1g	5	120876142	120887613	-	2340	protein_coding	2'-5' oligoadenylate synthetase 1G [Source:MGI Symbol;Acc:MGI:97429]	-
ENSMUSG00000037989	30.1242	38.5675	33.6599	2.83103	3.65836	2.79329	34.1172	3.09423	3.46315	6.08376e-09	6.98136e-08	Wnk2	13	49036303	49148014	-	8481	protein_coding	WNK lysine deficient protein kinase 2 [Source:MGI Symbol;Acc:MGI:1922857]	-
ENSMUSG00000067642	19.6966	3.0448	8.15997	1.88735	0.914591	0	10.3005	0.93398	3.45851	0.00570185	0.0208242	Adgrf3	5	30193431	30205722	-	3285	protein_coding	adhesion G protein-coupled receptor F3 [Source:MGI Symbol;Acc:MGI:2685887]	-
ENSMUSG00000020310	6.95174	13.1941	10.2	0	2.74377	0	10.1153	0.914591	3.45477	0.00335717	0.0132801	Madcam1	10	79664559	79668537	+	1436	protein_coding	mucosal vascular addressin cell adhesion molecule 1 [Source:MGI Symbol;Acc:MGI:103579]	-
ENSMUSG00000079298	8.11036	3.0448	9.17996	0	0.914591	0.931098	6.77838	0.61523	3.45057	0.0111442	0.0364475	Klrb1b	6	128813706	128826331	-	2228	protein_coding	killer cell lectin-like receptor subfamily B member 1B [Source:MGI Symbol;Acc:MGI:107539]	-
ENSMUSG00000031444	3144.5	2265.33	2303.15	223.651	219.502	265.363	2571	236.172	3.44422	3.4409e-69	3.42054e-67	F10	8	13037308	13056676	+	2731	protein_coding	coagulation factor X [Source:MGI Symbol;Acc:MGI:103107]	-
ENSMUSG00000002847	15.0621	11.1643	4.07998	1.88735	0	0.931098	10.1021	0.939483	3.4313	0.00348074	0.0136947	Pla1a	16	38396117	38433145	-	2009	protein_coding	phospholipase A1 member A [Source:MGI Symbol;Acc:MGI:1934677]	-
ENSMUSG00000001333	8.11036	22.3285	19.3799	3.7747	0.914591	0	16.6063	1.5631	3.4222	0.000450655	0.00227768	Sync	4	129287617	129308559	+	2862	protein_coding	syncoilin [Source:MGI Symbol;Acc:MGI:1916078]	-
ENSMUSG00000029490	1965.02	1751.77	1844.15	191.566	154.566	173.184	1853.65	173.105	3.42096	5.55811e-118	1.39368e-115	Mfsd7a	5	108441054	108448891	-	2508	protein_coding	major facilitator superfamily domain containing 7A [Source:MGI Symbol;Acc:MGI:2442629]	-
ENSMUSG00000029082	468.084	349.137	361.079	37.747	31.0961	41.8994	392.766	36.9142	3.41107	6.74407e-45	3.86691e-43	Bst1	5	43818885	43843986	+	3317	protein_coding	bone marrow stromal cell antigen 1 [Source:MGI Symbol;Acc:MGI:105370]	-
ENSMUSG00000104654	169.159	57.8512	48.9598	7.5494	9.14591	9.31098	91.99	8.66876	3.40389	3.86187e-09	4.51807e-08	Gm43814	9	111052781	111053193	-	413	TEC	predicted gene 43814 [Source:MGI Symbol;Acc:MGI:5663951]	-
ENSMUSG00000025279	20.8552	17.2539	11.22	1.88735	0.914591	1.8622	16.443	1.55471	3.40238	7.27716e-05	0.000442797	Dnase1l3	14	7964533	7994573	-	5151	protein_coding	deoxyribonuclease 1-like 3 [Source:MGI Symbol;Acc:MGI:1314633]	-
ENSMUSG00000097134	572.36	619.109	610.978	59.4515	43.9004	67.9701	600.816	57.1073	3.39642	1.98484e-63	1.74583e-61	1110002J07Rik	10	66912489	66920258	-	2513	lincRNA	RIKEN cDNA 1110002J07 gene [Source:MGI Symbol;Acc:MGI:1915738]	-
ENSMUSG00000028266	7252.98	5997.24	5892.52	590.741	609.118	623.835	6380.91	607.898	3.39173	7.18061e-129	2.0799e-126	Lmo4	3	144188530	144205220	-	3530	protein_coding	LIM domain only 4 [Source:MGI Symbol;Acc:MGI:109360]	-
ENSMUSG00000021125	121.655	102.508	97.9196	6.60573	8.23132	15.8287	107.361	10.2219	3.39105	4.85592e-19	1.11877e-17	Arg2	12	79130777	79156301	+	1428	protein_coding	arginase type II [Source:MGI Symbol;Acc:MGI:1330806]	-
ENSMUSG00000108900	9.26899	16.2389	13.2599	0.943675	1.82918	0.931098	12.9226	1.23465	3.38812	0.000353464	0.00184359	Ccdc194	8	71520120	71525711	-	1820	protein_coding	coiled-coil domain containing 194 [Source:MGI Symbol;Acc:MGI:3588239]	-
ENSMUSG00000023903	8.11036	11.1643	19.3799	0.943675	0.914591	1.8622	12.8849	1.24015	3.38282	0.000551287	0.0027224	Mmp25	17	23628311	23645277	-	5303	protein_coding	matrix metallopeptidase 25 [Source:MGI Symbol;Acc:MGI:2443938]	-
ENSMUSG00000040483	2916.25	2056.25	2000.21	242.525	201.21	226.257	2324.24	223.33	3.37943	4.35659e-60	3.6233e-58	Xaf1	11	72301629	72313733	+	4689	protein_coding	XIAP associated factor 1 [Source:MGI Symbol;Acc:MGI:3772572]	-
ENSMUSG00000068245	1564.14	1512.25	1482.05	156.65	159.139	123.836	1519.48	146.542	3.37401	4.25576e-106	8.82676e-104	Phf11d	14	59347407	59365470	-	4498	protein_coding	PHD finger protein 11D [Source:MGI Symbol;Acc:MGI:1277133]	-
ENSMUSG00000028527	25.4897	20.2987	30.5999	1.88735	4.57295	0.931098	25.4628	2.4638	3.36297	1.89122e-06	1.53342e-05	Ak4	4	101419277	101466995	+	4646	protein_coding	adenylate kinase 4 [Source:MGI Symbol;Acc:MGI:87979]	-
ENSMUSG00000038037	358.015	253.733	314.159	18.8735	32.0107	39.1061	308.636	29.9968	3.36111	9.29896e-30	3.3028e-28	Socs1	16	10782240	10785536	-	2908	protein_coding	suppressor of cytokine signaling 1 [Source:MGI Symbol;Acc:MGI:1354910]	-
ENSMUSG00000063611	101.959	114.687	126.48	7.5494	10.9751	14.8976	114.375	11.1407	3.35979	1.05685e-21	2.73575e-20	Gm10134	2	28506095	28506475	+	381	protein_coding	predicted gene 10134 [Source:MGI Symbol;Acc:MGI:3642322]	-
ENSMUSG00000021322	8264.46	8306.21	8106.93	838.927	803.925	780.26	8225.87	807.704	3.34831	1.31534e-249	1.69983e-246	Aoah	13	20794113	21036617	+	5925	protein_coding	acyloxyacyl hydrolase [Source:MGI Symbol;Acc:MGI:1350928]	-
ENSMUSG00000115338	8008.4	4642.31	4296.22	596.403	511.256	563.314	5648.98	556.991	3.3422	5.6633e-37	2.51038e-35	Pnp	14	50931082	50965237	+	3979	protein_coding	purine-nucleoside phosphorylase [Source:MGI Symbol;Acc:MGI:97365]	-
ENSMUSG00000086825	33.6001	34.5077	43.8598	0	3.65836	7.44878	37.3225	3.70238	3.33063	4.33588e-07	3.86639e-06	Gm15675	1	130429781	130437191	-	3681	lincRNA	predicted gene 15675 [Source:MGI Symbol;Acc:MGI:3783117]	-
ENSMUSG00000034266	1443.64	867.768	823.137	114.185	106.093	91.2476	1044.85	103.842	3.3304	5.71149e-35	2.39883e-33	Batf	12	85686669	85709087	+	1406	protein_coding	basic leucine zipper transcription factor, ATF-like [Source:MGI Symbol;Acc:MGI:1859147]	TF_bZIP
novel.81	42.8691	30.448	38.7598	4.71838	5.48755	0.931098	37.359	3.71234	3.32749	1.91999e-08	2.07034e-07	-	4	138961769	138963642	-	1273	-	-	-
ENSMUSG00000003541	1315.04	891.111	893.517	100.973	113.409	97.7653	1033.22	104.049	3.31104	2.89557e-49	1.8567e-47	Ier3	17	35821684	35822923	+	1131	protein_coding	immediate early response 3 [Source:MGI Symbol;Acc:MGI:104814]	-
ENSMUSG00000001348	2904.67	2069.45	1882.91	259.511	218.587	218.808	2285.68	232.302	3.29844	8.53246e-53	5.85083e-51	Acp5	9	22126727	22135711	-	2030	protein_coding	acid phosphatase 5, tartrate resistant [Source:MGI Symbol;Acc:MGI:87883]	-
ENSMUSG00000040329	25.4897	14.2091	15.2999	4.71838	0	0.931098	18.3329	1.88316	3.29061	0.000263875	0.00142223	Il7	3	7569994	7613760	-	5664	protein_coding	interleukin 7 [Source:MGI Symbol;Acc:MGI:96561]	-
ENSMUSG00000073529	27.807	71.0453	55.0798	7.5494	3.65836	4.65549	51.3107	5.28775	3.28534	1.08571e-08	1.21115e-07	F830208F22Rik	18	77793259	77796743	-	2934	processed_transcript	RIKEN cDNA F830208F22 gene [Source:MGI Symbol;Acc:MGI:3588261]	-
ENSMUSG00000021997	16.2207	25.3733	30.5999	2.83103	0.914591	3.72439	24.0646	2.49	3.28138	5.28374e-06	3.96812e-05	Lrrc63	14	75084303	75130881	-	2517	protein_coding	leucine rich repeat containing 63 [Source:MGI Symbol;Acc:MGI:1918109]	-
ENSMUSG00000027605	952.388	1119.47	1093.44	107.579	107.922	110.801	1055.1	108.767	3.27851	4.11866e-96	6.65322e-94	Acss2	2	155517948	155585724	+	10163	protein_coding	acyl-CoA synthetase short-chain family member 2 [Source:MGI Symbol;Acc:MGI:1890410]	-
ENSMUSG00000055413	749.629	718.573	733.377	79.2687	84.1424	65.1768	733.86	76.196	3.26729	4.56523e-83	5.94542e-81	H2-Q5	17	35394126	35397800	+	1591	polymorphic_pseudogene	histocompatibility 2, Q region locus 5 [Source:MGI Symbol;Acc:MGI:95934]	-
ENSMUSG00000040724	13.9035	30.448	34.6799	1.88735	4.57295	1.8622	26.3438	2.77417	3.24762	7.65829e-06	5.60363e-05	Kcna2	3	107101146	107115005	+	11906	protein_coding	potassium voltage-gated channel, shaker-related subfamily, member 2 [Source:MGI Symbol;Acc:MGI:96659]	-
ENSMUSG00000003070	31.2828	36.5376	37.7399	5.66205	3.65836	1.8622	35.1868	3.72754	3.24295	1.37957e-08	1.5178e-07	Efna2	10	80179482	80190010	+	2131	protein_coding	ephrin A2 [Source:MGI Symbol;Acc:MGI:102707]	-
ENSMUSG00000039395	96.1657	95.4037	88.7397	11.3241	8.23132	10.2421	93.4364	9.9325	3.23505	5.41644e-20	1.3018e-18	Mreg	1	72159442	72212307	-	2284	protein_coding	melanoregulin [Source:MGI Symbol;Acc:MGI:2151839]	-
ENSMUSG00000032724	28.9656	68.0005	57.1198	0.943675	6.40214	9.31098	51.362	5.55226	3.20915	4.25775e-07	3.79873e-06	Abtb2	2	103566310	103718423	+	6032	protein_coding	ankyrin repeat and BTB (POZ) domain containing 2 [Source:MGI Symbol;Acc:MGI:2139365]	-
ENSMUSG00000079017	2794.6	1133.68	1301.51	192.51	180.174	192.737	1743.26	188.474	3.2091	6.90674e-21	1.72926e-19	Ifi27l2a	12	103442167	103443680	-	463	protein_coding	interferon, alpha-inducible protein 27 like 2A [Source:MGI Symbol;Acc:MGI:1924183]	-
ENSMUSG00000000982	16282.1	9479.48	9931.7	1382.48	1296.89	1240.22	11897.8	1306.53	3.18683	7.18989e-41	3.58428e-39	Ccl3	11	83647844	83649355	-	766	protein_coding	chemokine (C-C motif) ligand 3 [Source:MGI Symbol;Acc:MGI:98260]	-
ENSMUSG00000116702	6.95174	36.5376	40.7998	2.83103	2.74377	3.72439	28.0964	3.09973	3.1856	8.68622e-05	0.000520615	AC241886.2	17	7429287	7430242	-	956	processed_pseudogene	G protein-coupled receptor 31, D17Leh66b region (Gpr31b) pseudogene	-
ENSMUSG00000039578	18.538	19.2837	29.5799	3.7747	0.914591	2.79329	22.4672	2.49419	3.17968	9.78378e-06	7.04533e-05	Ccser1	6	61180324	62382865	+	9635	protein_coding	coiled-coil serine rich 1 [Source:MGI Symbol;Acc:MGI:3045354]	-
ENSMUSG00000029223	483.146	266.927	280.499	60.3952	28.3523	25.1396	343.524	37.9624	3.17817	7.70573e-16	1.49143e-14	Uchl1	5	66676091	66687234	+	1632	protein_coding	ubiquitin carboxy-terminal hydrolase L1 [Source:MGI Symbol;Acc:MGI:103149]	-
ENSMUSG00000039699	610.594	495.287	509.998	60.3952	61.2776	56.797	538.627	59.4899	3.17766	1.58605e-60	1.34574e-58	Batf2	19	6140983	6172476	+	2522	protein_coding	basic leucine zipper transcription factor, ATF-like 2 [Source:MGI Symbol;Acc:MGI:1921731]	TF_bZIP
ENSMUSG00000032091	45.1863	23.3435	32.6399	2.83103	1.82918	6.51768	33.7232	3.72596	3.176	5.39581e-07	4.74357e-06	Tmprss4	9	45172726	45204092	-	2589	protein_coding	transmembrane protease, serine 4 [Source:MGI Symbol;Acc:MGI:2384877]	-
ENSMUSG00000041324	48.6622	72.0603	55.0798	8.49308	2.74377	8.37988	58.6007	6.53891	3.17002	4.69984e-11	6.61838e-10	Inhba	13	16011851	16031621	+	6390	protein_coding	inhibin beta-A [Source:MGI Symbol;Acc:MGI:96570]	-
ENSMUSG00000028525	1363.7	1851.24	1782.95	188.735	199.381	168.529	1665.96	185.548	3.16672	6.32511e-66	5.90344e-64	Pde4b	4	102087543	102607259	+	10560	protein_coding	phosphodiesterase 4B, cAMP specific [Source:MGI Symbol;Acc:MGI:99557]	-
ENSMUSG00000024334	34.7587	25.3733	31.6199	6.60573	0.914591	2.79329	30.584	3.43787	3.15949	9.02457e-07	7.66883e-06	H2-Oa	17	34092340	34095234	+	1314	protein_coding	histocompatibility 2, O region alpha locus [Source:MGI Symbol;Acc:MGI:95924]	-
ENSMUSG00000027646	3025.17	3880.09	3615.89	417.104	385.043	385.474	3507.05	395.874	3.14739	2.05864e-95	3.29382e-93	Src	2	157418444	157471862	+	4371	protein_coding	Rous sarcoma oncogene [Source:MGI Symbol;Acc:MGI:98397]	-
ENSMUSG00000024620	34.7587	87.2843	66.2997	8.49308	7.31673	5.58659	62.7809	7.13213	3.14203	1.15983e-09	1.43484e-08	Pdgfrb	18	61045150	61085061	+	5478	protein_coding	platelet derived growth factor receptor, beta polypeptide [Source:MGI Symbol;Acc:MGI:97531]	-
ENSMUSG00000046718	32979.1	16168.9	16788.1	2550.75	2428.24	2504.65	21978.7	2494.55	3.13923	1.53234e-27	4.96018e-26	Bst2	8	71534255	71537456	-	903	protein_coding	bone marrow stromal cell antigen 2 [Source:MGI Symbol;Acc:MGI:1916800]	-
ENSMUSG00000004359	636.084	391.764	417.178	60.3952	50.3025	55.8659	481.676	55.5212	3.1163	4.10235e-32	1.5735e-30	Spic	10	88674772	88685015	-	3841	protein_coding	Spi-C transcription factor (Spi-1/PU.1 related) [Source:MGI Symbol;Acc:MGI:1341168]	ETS
ENSMUSG00000026536	3589.41	2846.89	2625.47	375.583	307.303	387.337	3020.59	356.741	3.08186	5.62561e-60	4.65568e-58	Ifi211	1	173896345	173913046	-	1785	protein_coding	interferon activated gene 211 [Source:MGI Symbol;Acc:MGI:3041120]	-
ENSMUSG00000025492	23505	13416.4	13840.3	2152.52	2036.79	1839.85	16920.6	2009.72	3.07368	2.86451e-35	1.20611e-33	Ifitm3	7	141009586	141010770	-	678	protein_coding	interferon induced transmembrane protein 3 [Source:MGI Symbol;Acc:MGI:1913391]	-
ENSMUSG00000097924	15.0621	10.1493	6.11998	0	1.82918	1.8622	10.4438	1.23046	3.07194	0.00312053	0.0124821	A730020E08Rik	6	61172293	61180810	-	3895	bidirectional_promoter_lncRNA	RIKEN cDNA A730020E08 gene [Source:MGI Symbol;Acc:MGI:2444999]	-
ENSMUSG00000021025	11098.5	9614.46	9664.46	1305.1	1170.68	1162.94	10125.8	1212.91	3.06149	2.04958e-126	5.73883e-124	Nfkbia	12	55489410	55492647	-	1610	protein_coding	nuclear factor of kappa light polypeptide gene enhancer in B cells inhibitor, alpha [Source:MGI Symbol;Acc:MGI:104741]	-
ENSMUSG00000024245	422.897	367.406	367.199	45.2964	35.669	58.6592	385.834	46.5415	3.0516	3.97262e-40	1.91232e-38	Tmem178	17	80944632	81001816	+	1696	protein_coding	transmembrane protein 178 [Source:MGI Symbol;Acc:MGI:1915277]	-
ENSMUSG00000035373	127.449	47.7019	64.2598	9.43675	5.48755	13.9665	79.8034	9.63025	3.04905	9.29705e-09	1.04755e-07	Ccl7	11	82045712	82047525	+	801	protein_coding	chemokine (C-C motif) ligand 7 [Source:MGI Symbol;Acc:MGI:99512]	-
ENSMUSG00000067297	15.0621	14.2091	24.4799	1.88735	1.82918	2.79329	17.917	2.16994	3.04832	6.61565e-05	0.000406372	Ifit1bl2	19	34617049	34640743	-	3367	protein_coding	interferon induced protein with tetratricopeptide repeats 1B like 2 [Source:MGI Symbol;Acc:MGI:2148249]	-
ENSMUSG00000020227	2810.82	3497.46	3573.05	399.175	396.018	416.201	3293.78	403.798	3.02824	8.9841e-89	1.26834e-86	Irak3	10	120141648	120202130	-	3676	protein_coding	interleukin-1 receptor-associated kinase 3 [Source:MGI Symbol;Acc:MGI:1921164]	-
ENSMUSG00000058046	232.883	239.524	237.659	30.1976	25.6085	31.6573	236.689	29.1545	3.02219	5.74643e-40	2.75829e-38	4933430I17Rik	4	62525369	62547993	+	1783	protein_coding	RIKEN cDNA 4933430I17 gene [Source:MGI Symbol;Acc:MGI:3045314]	-
ENSMUSG00000103439	47.5036	46.6869	57.1198	11.3241	2.74377	4.65549	50.4368	6.24112	3.02114	3.68269e-09	4.32048e-08	Gm7019	12	115244185	115244553	-	369	processed_pseudogene	predicted pseudogene 7019 [Source:MGI Symbol;Acc:MGI:3645821]	-
ENSMUSG00000109560	11.5862	4.05973	7.13997	1.88735	0	0.931098	7.59531	0.939483	3.01768	0.0118396	0.0383027	Gm8463	7	100524016	100524628	+	613	processed_pseudogene	predicted gene 8463 [Source:MGI Symbol;Acc:MGI:3644490]	-
ENSMUSG00000029798	1775.01	1876.61	1756.43	203.834	230.477	233.706	1802.69	222.672	3.01696	2.8365e-117	6.90626e-115	Herc6	6	57581000	57664632	+	9292	protein_coding	hect domain and RLD 6 [Source:MGI Symbol;Acc:MGI:1914388]	-
ENSMUSG00000078922	35.9173	20.2987	26.5199	2.83103	4.57295	2.79329	27.5786	3.39909	3.01307	1.5731e-06	1.28666e-05	Tgtp1	11	48985327	48994172	-	3205	protein_coding	T cell specific GTPase 1 [Source:MGI Symbol;Acc:MGI:98734]	-
ENSMUSG00000006205	807.56	644.483	645.657	83.9871	83.2278	93.1098	699.234	86.7749	3.00975	2.17899e-58	1.71864e-56	Htra1	7	130936111	130985660	+	2879	protein_coding	HtrA serine peptidase 1 [Source:MGI Symbol;Acc:MGI:1929076]	-
ENSMUSG00000055172	588.581	579.527	555.898	77.3814	68.5943	68.9012	574.668	71.6256	3.00444	1.27148e-72	1.34345e-70	C1ra	6	124512405	124523443	+	2981	protein_coding	complement component 1, r subcomponent A [Source:MGI Symbol;Acc:MGI:1355313]	-
ENSMUSG00000053318	2725.08	2397.27	2342.93	332.174	295.413	310.056	2488.43	312.547	2.99305	4.10043e-106	8.6109e-104	Slamf8	1	172581758	172590568	-	3079	protein_coding	SLAM family member 8 [Source:MGI Symbol;Acc:MGI:1921998]	-
ENSMUSG00000114553	10.4276	9.1344	10.2	3.7747	0	0	9.92066	1.25823	2.99141	0.00816884	0.0281222	Gm7644	14	30636160	30654077	+	1092	lincRNA	predicted gene 7644 [Source:MGI Symbol;Acc:MGI:3646878]	-
ENSMUSG00000026399	222.456	258.808	243.779	40.578	24.694	26.0707	241.681	30.4476	2.99124	4.93688e-31	1.81885e-29	Cd55	1	130439027	130462744	-	4853	protein_coding	CD55 molecule, decay accelerating factor for complement [Source:MGI Symbol;Acc:MGI:104850]	-
ENSMUSG00000026141	28.9656	36.5376	52.0198	3.7747	3.65836	7.44878	39.1743	4.96062	2.98486	6.87686e-08	6.90976e-07	Col19a1	1	24261890	24587472	-	6887	protein_coding	collagen, type XIX, alpha 1 [Source:MGI Symbol;Acc:MGI:1095415]	-
ENSMUSG00000000732	609.436	837.32	824.157	105.692	99.6904	81.9366	756.971	95.7729	2.98325	4.46615e-45	2.59624e-43	Icosl	10	78069302	78083913	+	4620	protein_coding	icos ligand [Source:MGI Symbol;Acc:MGI:1354701]	-
ENSMUSG00000027078	6440.79	5037.11	5077.54	745.503	729.844	647.113	5518.48	707.487	2.96339	2.50745e-76	2.86566e-74	Ube2l6	2	84798828	84810335	+	1996	protein_coding	ubiquitin-conjugating enzyme E2L 6 [Source:MGI Symbol;Acc:MGI:1914500]	-
ENSMUSG00000026104	4992.51	2978.83	2800.91	502.035	457.295	422.718	3590.75	460.683	2.9623	2.16865e-31	8.15065e-30	Stat1	1	52119440	52161865	+	7105	protein_coding	signal transducer and activator of transcription 1 [Source:MGI Symbol;Acc:MGI:103063]	STAT
ENSMUSG00000032997	210.869	200.957	225.419	25.4792	25.6085	31.6573	212.415	27.5817	2.94524	1.42588e-34	5.9002e-33	Chpf	1	75474569	75479307	-	3856	protein_coding	chondroitin polymerizing factor [Source:MGI Symbol;Acc:MGI:106576]	-
ENSMUSG00000098985	9.26899	4.05973	8.15997	0	0.914591	1.8622	7.1629	0.925595	2.94291	0.0135265	0.0428119	Gm27219	9	36813133	36813874	-	742	processed_pseudogene	predicted gene 27219 [Source:MGI Symbol;Acc:MGI:5521062]	-
ENSMUSG00000026829	164.524	437.436	447.778	43.4091	46.6441	46.5549	349.913	45.536	2.94285	3.92413e-14	6.85295e-13	Gbgt1	2	28496891	28505415	+	1337	protein_coding	globoside alpha-1,3-N-acetylgalactosaminyltransferase 1 [Source:MGI Symbol;Acc:MGI:2449143]	-
ENSMUSG00000035678	264.166	214.151	208.079	28.3103	33.8399	27.0018	228.799	29.7173	2.94247	5.56751e-32	2.12578e-30	Tnfsf9	17	57105325	57107757	+	1290	protein_coding	tumor necrosis factor (ligand) superfamily, member 9 [Source:MGI Symbol;Acc:MGI:1101058]	-
ENSMUSG00000080316	388.139	834.275	881.277	104.748	83.2278	86.5921	701.23	91.5226	2.93848	4.21417e-19	9.73839e-18	Spaca6	17	17827158	17843009	+	7067	protein_coding	sperm acrosome associated 6 [Source:MGI Symbol;Acc:MGI:1922452]	-
ENSMUSG00000038527	177.269	225.315	185.639	25.4792	26.5231	25.1396	196.075	25.714	2.93164	4.45518e-30	1.59589e-28	C1rl	6	124493113	124510643	+	3010	protein_coding	complement component 1, r subcomponent-like [Source:MGI Symbol;Acc:MGI:2660692]	-
ENSMUSG00000033227	76.4691	74.0901	62.2198	13.2115	5.48755	9.31098	70.9263	9.33666	2.92828	4.42991e-13	7.12178e-12	Wnt6	1	74771892	74785322	+	2192	protein_coding	wingless-type MMTV integration site family, member 6 [Source:MGI Symbol;Acc:MGI:98960]	-
ENSMUSG00000024892	499.367	684.065	645.657	83.9871	72.2527	84.7299	609.696	80.3232	2.92536	1.14039e-45	6.79383e-44	Pcx	19	4510472	4621752	+	4637	protein_coding	pyruvate carboxylase [Source:MGI Symbol;Acc:MGI:97520]	-
ENSMUSG00000017830	3107.43	2882.41	2950.85	400.118	399.676	377.095	2980.23	392.296	2.92528	3.57173e-146	1.30446e-143	Dhx58	11	100694884	100704271	-	3272	protein_coding	DEXH (Asp-Glu-X-His) box polypeptide 58 [Source:MGI Symbol;Acc:MGI:1931560]	-
ENSMUSG00000021071	5.79312	7.10453	8.15997	0	1.82918	0.931098	7.01921	0.920093	2.92376	0.0119643	0.0386032	Trim9	12	70244533	70347614	-	14203	protein_coding	tripartite motif-containing 9 [Source:MGI Symbol;Acc:MGI:2137354]	-
ENSMUSG00000081650	34.7587	22.3285	20.3999	1.88735	5.48755	2.79329	25.8291	3.3894	2.91987	7.52094e-06	5.51514e-05	Gm16181	17	35220834	35224134	+	567	protein_coding	predicted gene 16181 [Source:MGI Symbol;Acc:MGI:3802038]	-
ENSMUSG00000048905	11.5862	10.1493	20.3999	4.71838	0	0.931098	14.0452	1.88316	2.91079	0.00268581	0.0110173	4930539E08Rik	17	28896392	28915324	-	4648	protein_coding	RIKEN cDNA 4930539E08 gene [Source:MGI Symbol;Acc:MGI:1925441]	-
ENSMUSG00000040296	4125.86	5391.33	5436.58	680.39	645.701	666.666	4984.59	664.252	2.90783	3.37307e-74	3.70377e-72	Ddx58	4	40203773	40239828	-	7050	protein_coding	DEAD (Asp-Glu-Ala-Asp) box polypeptide 58 [Source:MGI Symbol;Acc:MGI:2442858]	-
ENSMUSG00000071637	3000.83	2058.28	2104.25	314.244	305.473	338.92	2387.79	319.546	2.90134	3.60644e-48	2.28634e-46	Cebpd	16	15887286	15891031	+	3746	protein_coding	CCAAT/enhancer binding protein (C/EBP), delta [Source:MGI Symbol;Acc:MGI:103573]	-
ENSMUSG00000052776	7550.75	5092.94	5269.3	808.73	803.925	794.226	5970.99	802.294	2.89566	1.08905e-50	7.17495e-49	Oas1a	5	120896256	120907521	-	1885	protein_coding	2'-5' oligoadenylate synthetase 1A [Source:MGI Symbol;Acc:MGI:2180860]	-
ENSMUSG00000050994	289.656	349.137	355.979	51.9021	42.0712	40.0372	331.591	44.6702	2.89374	1.76029e-39	8.3539e-38	Adgb	10	10335703	10472326	-	6192	protein_coding	androglobin [Source:MGI Symbol;Acc:MGI:3605549]	-
ENSMUSG00000010358	2997.36	1581.27	1589.15	293.483	262.488	274.674	2055.93	276.881	2.89222	7.6847e-25	2.261e-23	Ifi35	11	101448407	101458698	+	1727	protein_coding	interferon-induced protein 35 [Source:MGI Symbol;Acc:MGI:1917360]	-
ENSMUSG00000035493	10458.9	9907.78	10381.5	1384.37	1418.53	1357.54	10249.4	1386.81	2.88565	3.154e-199	2.30379e-196	Tgfbi	13	56609523	56639562	+	3771	protein_coding	transforming growth factor, beta induced [Source:MGI Symbol;Acc:MGI:99959]	-
ENSMUSG00000090881	30.1242	47.7019	31.6199	5.66205	3.65836	5.58659	36.482	4.969	2.88082	8.28134e-08	8.20629e-07	Gm6904	14	59244441	59260216	-	898	protein_coding	predicted gene 6904 [Source:MGI Symbol;Acc:MGI:3644962]	-
ENSMUSG00000056054	354.539	145.135	127.5	24.5356	27.4377	33.5195	209.058	28.4976	2.87307	6.27208e-11	8.72999e-10	S100a8	3	90668978	90670035	+	694	protein_coding	S100 calcium binding protein A8 (calgranulin A) [Source:MGI Symbol;Acc:MGI:88244]	-
ENSMUSG00000043953	2989.25	2883.43	2904.95	405.78	410.651	382.681	2925.87	399.704	2.87176	1.49123e-150	5.82619e-148	Ccrl2	9	111054486	111057519	-	2598	protein_coding	chemokine (C-C motif) receptor-like 2 [Source:MGI Symbol;Acc:MGI:1920904]	-
ENSMUSG00000029822	3524.53	4493.11	4532.86	590.741	546.011	581.936	4183.5	572.896	2.86857	2.44928e-76	2.81835e-74	Osbpl3	6	50293330	50456201	-	9021	protein_coding	oxysterol binding protein-like 3 [Source:MGI Symbol;Acc:MGI:1918970]	-
ENSMUSG00000001663	33.6001	21.3136	26.5199	2.83103	4.57295	3.72439	27.1445	3.70946	2.86509	1.83854e-06	1.49287e-05	Gstt1	10	75783813	75798584	-	1528	protein_coding	glutathione S-transferase, theta 1 [Source:MGI Symbol;Acc:MGI:107379]	-
ENSMUSG00000035929	8131.22	5940.4	5715.04	924.802	886.239	917.131	6595.55	909.39	2.85843	7.55052e-57	5.71391e-55	H2-Q4	17	35379617	35385290	+	2596	protein_coding	histocompatibility 2, Q region locus 4 [Source:MGI Symbol;Acc:MGI:95933]	-
ENSMUSG00000022534	2584.89	3602	3566.93	461.457	465.527	426.443	3251.27	451.142	2.84953	2.10362e-56	1.56375e-54	Mefv	16	3707218	3718097	-	3251	protein_coding	Mediterranean fever [Source:MGI Symbol;Acc:MGI:1859396]	-
ENSMUSG00000093327	11.5862	10.1493	5.09998	1.88735	1.82918	0	8.94518	1.23884	2.84731	0.00737978	0.0258994	Mir5107	18	60812076	60812163	+	88	miRNA	microRNA 5107 [Source:MGI Symbol;Acc:MGI:4950427]	-
ENSMUSG00000023947	3624.17	3782.66	3903.52	521.852	502.11	557.727	3770.12	527.23	2.83824	3.80283e-137	1.27775e-134	Nfkbie	17	45555703	45563169	+	3045	protein_coding	nuclear factor of kappa light polypeptide gene enhancer in B cells inhibitor, epsilon [Source:MGI Symbol;Acc:MGI:1194908]	-
ENSMUSG00000032661	6908.87	9819.48	9772.58	1183.37	1193.54	1353.82	8833.64	1243.58	2.82858	2.28666e-52	1.54281e-50	Oas3	5	120753098	120777661	-	7069	protein_coding	2'-5' oligoadenylate synthetase 3 [Source:MGI Symbol;Acc:MGI:2180850]	-
ENSMUSG00000035356	2310.29	3192.98	3021.23	385.019	402.42	415.27	2841.5	400.903	2.82552	2.97922e-60	2.50254e-58	Nfkbiz	16	55811375	55838899	-	5018	protein_coding	nuclear factor of kappa light polypeptide gene enhancer in B cells inhibitor, zeta [Source:MGI Symbol;Acc:MGI:1931595]	-
ENSMUSG00000020099	240.994	481.078	413.098	52.8458	55.79	52.1415	378.39	53.5924	2.8208	6.43297e-21	1.61304e-19	Unc5b	10	60762593	60831581	-	6258	protein_coding	unc-5 netrin receptor B [Source:MGI Symbol;Acc:MGI:894703]	-
ENSMUSG00000029915	3383.18	2689.57	2657.09	406.724	396.018	437.616	2909.95	413.453	2.81501	4.38662e-71	4.49361e-69	Clec5a	6	40574894	40585821	-	3840	protein_coding	C-type lectin domain family 5, member a [Source:MGI Symbol;Acc:MGI:1345151]	-
ENSMUSG00000055994	459.973	894.156	772.137	127.396	90.5445	84.7299	708.756	100.89	2.8134	8.32928e-21	2.08232e-19	Nod2	8	88647315	88688474	+	5014	protein_coding	nucleotide-binding oligomerization domain containing 2 [Source:MGI Symbol;Acc:MGI:2429397]	-
ENSMUSG00000030403	16373.7	17225.4	16714.7	2504.51	2302.03	2378.95	16771.3	2395.16	2.80784	3.03146e-180	1.64286e-177	Vasp	7	19256929	19271817	-	2617	protein_coding	vasodilator-stimulated phosphoprotein [Source:MGI Symbol;Acc:MGI:109268]	-
ENSMUSG00000038540	15.0621	75.1051	52.0198	5.66205	7.31673	7.44878	47.3957	6.80919	2.80252	1.58364e-05	0.000109523	Tmc3	7	83584927	83625614	+	9027	protein_coding	transmembrane channel-like gene family 3 [Source:MGI Symbol;Acc:MGI:2669033]	-
ENSMUSG00000070661	12.7449	30.448	27.5399	2.83103	5.48755	1.8622	23.5776	3.39359	2.79828	6.52809e-05	0.000401581	Rnf186	4	138967112	138968360	+	1249	protein_coding	ring finger protein 186 [Source:MGI Symbol;Acc:MGI:1914075]	-
ENSMUSG00000039747	2503.78	3704.51	3858.65	496.373	487.477	463.687	3355.65	482.512	2.79814	2.67435e-43	1.44467e-41	Orai2	5	136147459	136170713	-	6077	protein_coding	ORAI calcium release-activated calcium modulator 2 [Source:MGI Symbol;Acc:MGI:2443195]	-
ENSMUSG00000004791	28.9656	11.1643	18.3599	3.7747	2.74377	1.8622	19.4966	2.79356	2.79797	0.000171735	0.000965903	Pgf	12	85166635	85177790	-	2903	protein_coding	placental growth factor [Source:MGI Symbol;Acc:MGI:105095]	-
ENSMUSG00000031586	532.967	551.109	467.158	95.3112	75.911	53.0726	517.078	74.7649	2.79029	7.98315e-32	3.03432e-30	Rbpms	8	33782643	33929863	-	6556	protein_coding	RNA binding protein gene with multiple splicing [Source:MGI Symbol;Acc:MGI:1334446]	-
ENSMUSG00000034987	117.021	130.926	163.199	23.5919	21.0356	14.8976	137.049	19.8417	2.78986	2.25618e-19	5.27173e-18	Hrh2	13	54192129	54236180	+	5935	protein_coding	histamine receptor H2 [Source:MGI Symbol;Acc:MGI:108482]	-
ENSMUSG00000032691	2291.76	4493.11	4374.76	506.754	579.851	528.863	3719.88	538.489	2.78837	8.60878e-25	2.52404e-23	Nlrp3	11	59541568	59566956	+	4057	protein_coding	NLR family, pyrin domain containing 3 [Source:MGI Symbol;Acc:MGI:2653833]	-
ENSMUSG00000050370	47.5036	21.3136	21.4199	3.7747	4.57295	4.65549	30.079	4.33438	2.78745	9.44127e-06	6.81329e-05	Ch25h	19	34473786	34475135	-	1350	protein_coding	cholesterol 25-hydroxylase [Source:MGI Symbol;Acc:MGI:1333869]	-
ENSMUSG00000078853	2069.3	1552.85	1568.75	252.905	252.427	252.327	1730.3	252.553	2.77599	2.45044e-57	1.86278e-55	Igtp	11	58199556	58207591	+	2022	protein_coding	interferon gamma induced GTPase [Source:MGI Symbol;Acc:MGI:107729]	-
ENSMUSG00000098268	5.79312	8.11947	5.09998	0.943675	0.914591	0.931098	6.33752	0.929788	2.77097	0.0161224	0.0494328	Gm27514	6	129189015	129189124	-	110	miRNA	predicted gene, 27514 [Source:MGI Symbol;Acc:MGI:5530896]	-
ENSMUSG00000104350	12.7449	28.4181	40.7998	1.88735	5.48755	4.65549	27.3209	4.01013	2.76995	7.0963e-05	0.000432576	Gm38244	3	106478283	106480868	+	2586	TEC	predicted gene, 38244 [Source:MGI Symbol;Acc:MGI:5611472]	-
ENSMUSG00000045094	69.5174	165.434	138.719	25.4792	12.8043	16.7598	124.557	18.3478	2.7669	1.70499e-10	2.28238e-09	Arhgef37	18	61493794	61536536	-	3234	protein_coding	Rho guanine nucleotide exchange factor (GEF) 37 [Source:MGI Symbol;Acc:MGI:3045339]	-
ENSMUSG00000104082	27.807	23.3435	12.24	4.71838	1.82918	2.79329	21.1301	3.11362	2.76276	9.99894e-05	0.00059107	Gm7115	3	83811471	83832219	+	832	unprocessed_pseudogene	predicted gene 7115 [Source:MGI Symbol;Acc:MGI:3646388]	-
ENSMUSG00000027995	8600.46	8599.53	8422.11	1274.91	1247.5	1255.12	8540.7	1259.18	2.76188	3.28491e-201	2.50847e-198	Tlr2	3	83836272	83841767	-	3014	protein_coding	toll-like receptor 2 [Source:MGI Symbol;Acc:MGI:1346060]	-
ENSMUSG00000081769	53.2967	35.5227	43.8598	7.5494	5.48755	6.51768	44.2264	6.51821	2.76075	4.54629e-09	5.282e-08	Gm12216	11	53783418	53859256	-	2647	protein_coding	predicted gene 12216 [Source:MGI Symbol;Acc:MGI:3650088]	-
ENSMUSG00000023206	429.849	496.302	470.218	63.2262	64.936	78.2122	465.457	68.7915	2.75891	7.74815e-50	5.02583e-48	Il15ra	2	11705290	11734317	+	4446	protein_coding	interleukin 15 receptor, alpha chain [Source:MGI Symbol;Acc:MGI:104644]	-
ENSMUSG00000056290	37.0759	34.5077	34.6799	0.943675	9.14591	5.58659	35.4212	5.22539	2.75399	2.43979e-06	1.93799e-05	Ms4a4b	19	11443553	11463549	+	5274	protein_coding	membrane-spanning 4-domains, subfamily A, member 4B [Source:MGI Symbol;Acc:MGI:1913083]	-
ENSMUSG00000018168	3.47587	13.1941	8.15997	0	1.82918	1.8622	8.27666	1.23046	2.7512	0.014937	0.0465044	Ikzf3	11	98464902	98546031	-	8754	protein_coding	IKAROS family zinc finger 3 [Source:MGI Symbol;Acc:MGI:1342542]	zf-C2H2
ENSMUSG00000032578	17.3793	18.2688	14.2799	1.88735	4.57295	0.931098	16.6427	2.4638	2.74941	0.000267246	0.00143809	Cish	9	107296026	107302784	+	6419	protein_coding	cytokine inducible SH2-containing protein [Source:MGI Symbol;Acc:MGI:103159]	-
ENSMUSG00000099397	3.47587	8.11947	13.2599	0.943675	0.914591	1.8622	8.2851	1.24015	2.74898	0.0112696	0.0367894	Gm7809	17	21967501	21968242	-	742	processed_pseudogene	predicted gene 7809 [Source:MGI Symbol;Acc:MGI:3643362]	-
ENSMUSG00000074813	294.29	150.21	145.859	22.6482	32.0107	33.5195	196.787	29.3928	2.74049	1.6553e-13	2.74522e-12	Gm14005	2	128178319	128502765	-	4070	lincRNA	predicted gene 14005 [Source:MGI Symbol;Acc:MGI:3652191]	-
ENSMUSG00000024786	13.9035	15.224	14.2799	0.943675	2.74377	2.79329	14.4691	2.16025	2.74026	0.000399368	0.0020518	Majin	19	6184388	6224225	+	1641	protein_coding	membrane anchored junction protein [Source:MGI Symbol;Acc:MGI:1923913]	-
ENSMUSG00000037921	1040.44	1463.53	1506.53	203.834	195.722	203.91	1336.84	201.156	2.73293	2.58826e-44	1.44461e-42	Ddx60	8	61928087	62038244	+	8684	protein_coding	DEAD (Asp-Glu-Ala-Asp) box polypeptide 60 [Source:MGI Symbol;Acc:MGI:2384570]	-
ENSMUSG00000112627	239.835	199.942	184.619	29.2539	33.8399	30.7262	208.132	31.2733	2.73237	2.56099e-28	8.58774e-27	4933412E12Rik	10	116949757	116963279	+	2434	bidirectional_promoter_lncRNA	RIKEN cDNA 4933412E12 gene [Source:MGI Symbol;Acc:MGI:1918336]	-
ENSMUSG00000024399	72.9933	24.3584	32.6399	8.49308	3.65836	7.44878	43.3305	6.53341	2.72687	8.85302e-06	6.41634e-05	Ltb	17	35194439	35196320	+	1516	protein_coding	lymphotoxin B [Source:MGI Symbol;Acc:MGI:104796]	-
ENSMUSG00000115902	55.6139	60.896	61.1998	5.66205	11.8897	9.31098	59.2366	8.95424	2.72343	1.96116e-11	2.8403e-10	AC113595.1	15	79889532	79893120	+	3589	antisense	novel transcript, antisense to Apobec3	-
ENSMUSG00000003352	18.538	33.4928	21.4199	4.71838	4.57295	1.8622	24.4836	3.71784	2.72267	2.23876e-05	0.000150677	Cacnb3	15	98630840	98644529	+	4010	protein_coding	calcium channel, voltage-dependent, beta 3 subunit [Source:MGI Symbol;Acc:MGI:103307]	-
ENSMUSG00000027313	34.7587	29.4331	27.5399	5.66205	6.40214	1.8622	30.5772	4.64213	2.71636	1.39004e-06	1.14811e-05	Chac1	2	119351229	119354381	+	1637	protein_coding	ChaC, cation transport regulator 1 [Source:MGI Symbol;Acc:MGI:1916315]	-
ENSMUSG00000012519	1406.57	1167.17	1296.41	210.44	188.406	196.462	1290.05	198.436	2.70056	6.62413e-73	7.08825e-71	Mlkl	8	111311797	111338177	-	2303	protein_coding	mixed lineage kinase domain-like [Source:MGI Symbol;Acc:MGI:1921818]	-
ENSMUSG00000030830	7009.67	13677.2	13243.6	1776	1786.2	1697.39	11310.2	1753.19	2.68961	1.84004e-24	5.3206e-23	Itgal	7	127296260	127335138	+	6569	protein_coding	integrin alpha L [Source:MGI Symbol;Acc:MGI:96606]	-
ENSMUSG00000078153	6260.04	3342.18	3882.1	741.729	631.982	717.876	4494.77	697.196	2.68852	1.10295e-25	3.32666e-24	Psme2b	11	48945354	48946190	-	837	protein_coding	protease (prosome, macropain) activator subunit 2B [Source:MGI Symbol;Acc:MGI:1341073]	-
ENSMUSG00000102437	10.4276	7.10453	18.3599	2.83103	1.82918	0.931098	11.964	1.86377	2.68627	0.00281939	0.0114826	Gm38048	3	64949223	65223701	+	2174	sense_overlapping	predicted gene, 38048 [Source:MGI Symbol;Acc:MGI:5611276]	-
ENSMUSG00000053101	1055.51	1161.08	1099.56	179.298	157.31	179.702	1105.38	172.103	2.68376	3.53887e-80	4.30819e-78	Gpr141	13	19749682	19824257	-	5974	protein_coding	G protein-coupled receptor 141 [Source:MGI Symbol;Acc:MGI:2672983]	-
ENSMUSG00000005667	2402.98	1900.97	1963.49	327.455	331.996	316.573	2089.15	325.342	2.68256	1.27567e-68	1.2388e-66	Mthfd2	6	83305691	83325908	-	3487	protein_coding	methylenetetrahydrofolate dehydrogenase (NAD+ dependent), methenyltetrahydrofolate cyclohydrolase [Source:MGI Symbol;Acc:MGI:1338850]	-
ENSMUSG00000060594	499.367	559.228	516.118	83.0434	74.0819	89.3854	524.904	82.1702	2.67615	1.6378e-54	1.16589e-52	Layn	9	51054640	51077094	-	2409	protein_coding	layilin [Source:MGI Symbol;Acc:MGI:2685357]	-
ENSMUSG00000039899	1921	2220.67	2095.07	294.427	337.484	344.506	2078.91	325.472	2.67524	1.30269e-81	1.6455e-79	Fgl2	5	21372642	21378374	+	3788	protein_coding	fibrinogen-like protein 2 [Source:MGI Symbol;Acc:MGI:103266]	-
ENSMUSG00000095704	11.5862	4.05973	8.15997	1.88735	1.82918	0	7.93531	1.23884	2.67187	0.0158082	0.0486851	Gm8221	15	77621834	77626637	+	1110	unprocessed_pseudogene	predicted gene 8221 [Source:MGI Symbol;Acc:MGI:3779789]	-
ENSMUSG00000061603	15.0621	19.2837	30.5999	4.71838	4.57295	0.931098	21.6486	3.40748	2.67091	0.000156006	0.000884844	Akap6	12	52699383	53155599	+	14848	protein_coding	A kinase (PRKA) anchor protein 6 [Source:MGI Symbol;Acc:MGI:3050566]	-
ENSMUSG00000023045	72.9933	57.8512	69.3597	4.71838	20.121	6.51768	66.7347	10.4524	2.66942	1.66362e-07	1.57724e-06	Soat2	15	102150526	102163469	+	2213	protein_coding	sterol O-acyltransferase 2 [Source:MGI Symbol;Acc:MGI:1332226]	-
ENSMUSG00000060675	1220.03	565.318	609.958	112.297	116.153	148.045	798.435	125.498	2.6689	5.31417e-16	1.03691e-14	Pla2g16	19	7557459	7588545	+	6396	protein_coding	phospholipase A2, group XVI [Source:MGI Symbol;Acc:MGI:2179715]	-
ENSMUSG00000024679	20481	15342.7	15033.7	2731	2698.04	2589.38	16952.5	2672.81	2.66503	1.00274e-57	7.76312e-56	Ms4a6d	19	11586604	11604849	-	1735	protein_coding	membrane-spanning 4-domains, subfamily A, member 6D [Source:MGI Symbol;Acc:MGI:1916024]	-
ENSMUSG00000049848	369.601	423.227	416.158	72.663	55.79	62.3835	402.995	63.6122	2.66493	3.64084e-43	1.95419e-41	Ceacam19	7	19875742	19887965	-	3361	protein_coding	carcinoembryonic antigen-related cell adhesion molecule 19 [Source:MGI Symbol;Acc:MGI:2443001]	-
ENSMUSG00000024677	4266.05	3639.55	3451.67	587.91	627.409	578.212	3785.76	597.844	2.66252	6.29923e-80	7.61345e-78	Ms4a6b	19	11516512	11531256	+	4485	protein_coding	membrane-spanning 4-domains, subfamily A, member 6B [Source:MGI Symbol;Acc:MGI:1917024]	-
ENSMUSG00000094724	136.718	124.837	108.12	19.8172	14.6335	24.2085	123.225	19.5531	2.65583	2.35542e-18	5.22735e-17	Rnaset2b	17	6970634	7011299	+	4455	protein_coding	ribonuclease T2B [Source:MGI Symbol;Acc:MGI:3702087]	-
ENSMUSG00000017740	20.8552	36.5376	24.4799	5.66205	3.65836	3.72439	27.2909	4.34827	2.65566	6.86053e-06	5.0707e-05	Slc12a5	2	164960802	164999731	+	7447	protein_coding	solute carrier family 12, member 5 [Source:MGI Symbol;Acc:MGI:1862037]	-
ENSMUSG00000104301	9.26899	10.1493	4.07998	1.88735	0	1.8622	7.83277	1.24985	2.65277	0.0160007	0.049143	Wdr49	3	75274988	75482156	-	5513	protein_coding	WD repeat domain 49 [Source:MGI Symbol;Acc:MGI:3645287]	-
ENSMUSG00000104520	12.7449	9.1344	7.13997	0	2.74377	1.8622	9.67308	1.53532	2.64212	0.00712931	0.0252046	Gm37336	1	180202303	180212401	-	1080	lincRNA	predicted gene, 37336 [Source:MGI Symbol;Acc:MGI:5610564]	-
ENSMUSG00000046879	5372.54	4767.14	4984.72	878.562	758.196	795.157	5041.47	810.638	2.63674	2.46466e-98	4.22513e-96	Irgm1	11	48861968	48871683	-	5810	protein_coding	immunity-related GTPase family M member 1 [Source:MGI Symbol;Acc:MGI:107567]	-
ENSMUSG00000002797	393.932	204.002	213.179	54.7332	47.5587	28.864	270.371	43.7186	2.62747	4.77315e-13	7.65162e-12	Ggct	6	54982580	54992950	-	7745	protein_coding	gamma-glutamyl cyclotransferase [Source:MGI Symbol;Acc:MGI:95700]	-
ENSMUSG00000032965	1353.27	994.635	1048.56	174.58	175.601	200.186	1132.15	183.456	2.62507	6.17072e-45	3.55028e-43	Ift57	16	49699233	49765126	+	2862	protein_coding	intraflagellar transport 57 [Source:MGI Symbol;Acc:MGI:1921166]	-
ENSMUSG00000026827	2042.65	2886.47	2884.55	385.019	449.979	436.685	2604.56	423.894	2.61939	7.09812e-43	3.78566e-41	Gpd2	2	57237635	57370719	+	6549	protein_coding	glycerol phosphate dehydrogenase 2, mitochondrial [Source:MGI Symbol;Acc:MGI:99778]	-
ENSMUSG00000026489	824.94	848.484	813.957	119.847	160.053	126.629	829.127	135.51	2.61253	4.0871e-55	2.9984e-53	Coq8a	1	180165238	180199602	-	5293	protein_coding	coenzyme Q8A [Source:MGI Symbol;Acc:MGI:1914676]	-
ENSMUSG00000037580	2836.31	1960.85	1821.71	365.202	375.897	342.644	2206.29	361.248	2.61026	2.82037e-35	1.19051e-33	Gch1	14	47153895	47189413	-	6251	protein_coding	GTP cyclohydrolase 1 [Source:MGI Symbol;Acc:MGI:95675]	-
ENSMUSG00000090185	5.79312	8.11947	14.2799	0.943675	2.74377	0.931098	9.39751	1.53952	2.60974	0.00796853	0.0275569	Gm15523	12	103336906	103348057	+	439	antisense	predicted gene 15523 [Source:MGI Symbol;Acc:MGI:3782970]	-
ENSMUSG00000018500	158.731	111.643	97.9196	18.8735	27.4377	13.9665	122.765	20.0926	2.60754	3.91792e-13	6.32287e-12	Adora2b	11	62248984	62266453	+	1845	protein_coding	adenosine A2b receptor [Source:MGI Symbol;Acc:MGI:99403]	-
ENSMUSG00000058317	289.656	209.076	192.779	38.6907	36.5836	38.175	230.504	37.8164	2.60601	4.69118e-23	1.26911e-21	Ube2e2	14	18573575	18894267	-	4628	protein_coding	ubiquitin-conjugating enzyme E2E 2 [Source:MGI Symbol;Acc:MGI:2384997]	-
ENSMUSG00000063354	726.457	863.708	848.637	144.382	127.128	130.354	812.934	133.955	2.60225	3.34344e-58	2.61255e-56	Slc39a4	15	76612383	76617384	-	3106	protein_coding	solute carrier family 39 (zinc transporter), member 4 [Source:MGI Symbol;Acc:MGI:1919277]	-
ENSMUSG00000031897	11515.6	5430.91	5207.08	1272.07	1157.87	1227.19	7384.51	1219.04	2.59869	1.34465e-16	2.70893e-15	Psmb10	8	105935735	105938444	-	1705	protein_coding	proteasome (prosome, macropain) subunit, beta type 10 [Source:MGI Symbol;Acc:MGI:1096380]	-
ENSMUSG00000034422	10396.3	14815	14340.1	2194.99	2208.74	2178.77	13183.8	2194.16	2.58707	9.91862e-50	6.3844e-48	Parp14	16	35832874	35871544	-	9306	protein_coding	poly (ADP-ribose) polymerase family, member 14 [Source:MGI Symbol;Acc:MGI:1919489]	-
ENSMUSG00000030747	24.3311	27.4032	31.6199	6.60573	3.65836	3.72439	27.7847	4.66283	2.58007	3.42785e-06	2.65749e-05	Dgat2	7	99153658	99182719	-	3083	protein_coding	diacylglycerol O-acyltransferase 2 [Source:MGI Symbol;Acc:MGI:1915050]	-
novel.52	317.463	489.198	457.978	63.2262	66.7651	81.9366	421.546	70.6427	2.57806	1.29297e-25	3.86512e-24	-	19	4061385	4066463	+	5079	-	-	-
ENSMUSG00000025934	1868.86	1133.68	1142.4	226.482	250.598	224.395	1381.65	233.825	2.56239	3.50483e-26	1.07057e-24	Gsta3	1	21240589	21265661	+	4344	protein_coding	glutathione S-transferase, alpha 3 [Source:MGI Symbol;Acc:MGI:95856]	-
ENSMUSG00000021200	67.2001	62.9259	44.8798	8.49308	13.7189	7.44878	58.3353	9.88691	2.55654	1.56998e-09	1.91267e-08	Asb2	12	103321142	103356001	-	3542	protein_coding	ankyrin repeat and SOCS box-containing 2 [Source:MGI Symbol;Acc:MGI:1929743]	-
ENSMUSG00000021569	434.484	314.629	302.939	46.2401	54.8755	78.2122	350.684	59.7759	2.55137	9.86143e-21	2.45077e-19	Trip13	13	73911347	73937784	-	3472	protein_coding	thyroid hormone receptor interactor 13 [Source:MGI Symbol;Acc:MGI:1916966]	-
ENSMUSG00000101431	31.2828	16.2389	23.4599	3.7747	4.57295	3.72439	23.6606	4.02402	2.54963	3.58572e-05	0.000232451	Gm7901	8	75711600	75713196	-	1597	processed_pseudogene	predicted gene 7901 [Source:MGI Symbol;Acc:MGI:3645047]	-
ENSMUSG00000026981	1211.92	970.276	1127.1	197.228	185.662	182.495	1103.1	188.462	2.54893	5.66467e-59	4.53173e-57	Il1rn	2	24336853	24351494	+	5535	protein_coding	interleukin 1 receptor antagonist [Source:MGI Symbol;Acc:MGI:96547]	-
ENSMUSG00000078144	13.9035	14.2091	15.2999	1.88735	1.82918	3.72439	14.4708	2.48031	2.54576	0.000602422	0.00295408	Capns2	8	92901407	92902411	+	1005	protein_coding	calpain, small subunit 2 [Source:MGI Symbol;Acc:MGI:1916793]	-
ENSMUSG00000068735	6.95174	15.224	10.2	1.88735	2.74377	0.931098	10.7919	1.85407	2.54462	0.00435531	0.0166143	Trp53i11	2	93187548	93201759	+	3690	protein_coding	transformation related protein 53 inducible protein 11 [Source:MGI Symbol;Acc:MGI:2670995]	-
ENSMUSG00000109036	689.381	351.167	335.579	61.3389	89.6299	84.7299	458.709	78.5662	2.54428	4.53905e-14	7.87768e-13	2210406H18Rik	7	121062852	121063959	-	1108	TEC	RIKEN cDNA 2210406H18 gene [Source:MGI Symbol;Acc:MGI:1917383]	-
ENSMUSG00000041538	18.538	6.0896	8.15997	2.83103	0	2.79329	10.9292	1.87477	2.54153	0.0112884	0.036817	H2-Ob	17	34238903	34245907	+	3153	protein_coding	histocompatibility 2, O region beta locus [Source:MGI Symbol;Acc:MGI:95925]	-
ENSMUSG00000024397	7268.04	3106.71	3257.87	816.279	756.367	770.949	4544.21	781.198	2.54016	1.63637e-14	2.94021e-13	Aif1	17	35170991	35176068	-	1532	protein_coding	allograft inflammatory factor 1 [Source:MGI Symbol;Acc:MGI:1343098]	-
ENSMUSG00000021614	40.5518	114.687	86.6997	12.2678	21.0356	8.37988	80.6463	13.8944	2.5381	7.18239e-07	6.21321e-06	Vcan	13	89655312	89742509	-	14462	protein_coding	versican [Source:MGI Symbol;Acc:MGI:102889]	-
ENSMUSG00000048216	412.47	436.421	428.398	65.1136	84.1424	71.6945	425.763	73.6502	2.53069	8.93803e-45	5.10745e-43	Gpr85	6	13834458	13839942	-	4083	protein_coding	G protein-coupled receptor 85 [Source:MGI Symbol;Acc:MGI:1927851]	-
ENSMUSG00000028909	8.11036	9.1344	25.4999	1.88735	3.65836	1.8622	14.2482	2.4693	2.5305	0.0033384	0.0132245	Ptpru	4	131768457	131838288	-	7113	protein_coding	protein tyrosine phosphatase, receptor type, U [Source:MGI Symbol;Acc:MGI:1321151]	-
ENSMUSG00000053835	1618.6	2251.12	2246.03	345.385	325.594	388.268	2038.58	353.082	2.52982	1.17688e-40	5.79809e-39	H2-T24	17	36005695	36020560	-	2182	protein_coding	histocompatibility 2, T region locus 24 [Source:MGI Symbol;Acc:MGI:95958]	-
ENSMUSG00000028064	2215.29	2834.71	2773.37	456.739	481.989	418.994	2607.79	452.574	2.52677	1.00895e-56	7.60104e-55	Sema4a	3	88435959	88461182	-	5406	protein_coding	sema domain, immunoglobulin domain (Ig), transmembrane domain (TM) and short cytoplasmic domain, (semaphorin) 4A [Source:MGI Symbol;Acc:MGI:107560]	-
ENSMUSG00000025911	141.352	164.419	143.819	19.8172	25.6085	32.5884	149.864	26.0047	2.52674	3.74749e-20	9.07173e-19	Adhfe1	1	9547948	9580673	+	3780	protein_coding	alcohol dehydrogenase, iron containing, 1 [Source:MGI Symbol;Acc:MGI:1923437]	-
ENSMUSG00000073557	1111.12	2452.08	2333.75	334.061	371.324	326.815	1965.65	344.067	2.51444	7.49031e-17	1.52715e-15	Ppp1r12b	1	134754658	134955942	-	14983	protein_coding	protein phosphatase 1, regulatory subunit 12B [Source:MGI Symbol;Acc:MGI:1916417]	-
ENSMUSG00000068227	44.0277	61.9109	53.0398	12.2678	9.14591	6.51768	52.9928	9.31046	2.51263	2.77886e-09	3.28998e-08	Il2rb	15	78479256	78495271	-	4287	protein_coding	interleukin 2 receptor, beta chain [Source:MGI Symbol;Acc:MGI:96550]	-
ENSMUSG00000044674	164.524	315.644	291.719	45.2964	48.4733	41.8994	257.296	45.223	2.50972	3.68857e-16	7.23081e-15	Fzd1	5	4753839	4758035	-	4197	protein_coding	frizzled class receptor 1 [Source:MGI Symbol;Acc:MGI:1196625]	-
ENSMUSG00000054932	300.083	167.464	167.279	33.0286	42.0712	36.3128	211.609	37.1375	2.50789	1.21811e-14	2.20758e-13	Afp	5	90490737	90508907	+	3368	protein_coding	alpha fetoprotein [Source:MGI Symbol;Acc:MGI:87951]	-
ENSMUSG00000078453	3157.25	1799.48	1793.15	395.4	422.541	368.715	2249.96	395.552	2.50767	2.59271e-22	6.82719e-21	Abracl	10	18011260	18023288	-	1056	protein_coding	ABRA C-terminal like [Source:MGI Symbol;Acc:MGI:1920362]	-
ENSMUSG00000085196	6.95174	8.11947	11.22	0	1.82918	2.79329	8.76372	1.54082	2.50599	0.0119399	0.0385453	Gm14963	19	6268795	6276605	-	2558	processed_transcript	predicted gene 14963 [Source:MGI Symbol;Acc:MGI:3705162]	-
ENSMUSG00000042498	135.559	144.121	136.679	25.4792	21.0356	27.0018	138.786	24.5056	2.50291	6.97332e-22	1.8135e-20	D330045A20Rik	X	139480367	139554582	+	3740	protein_coding	RIKEN cDNA D330045A20 gene [Source:MGI Symbol;Acc:MGI:2147848]	-
ENSMUSG00000091575	37.0759	111.643	92.8196	15.0988	16.4626	11.1732	80.5128	14.2449	2.50161	2.73713e-07	2.50729e-06	2010016I18Rik	3	106481982	106485913	-	3697	processed_transcript	RIKEN cDNA 2010016I18 gene [Source:MGI Symbol;Acc:MGI:1916456]	-
ENSMUSG00000071311	45.1863	91.344	98.9396	12.2678	17.3772	12.1043	78.49	13.9164	2.49785	8.21516e-09	9.30645e-08	Gpr31b	17	13051014	13052296	-	1283	protein_coding	G protein-coupled receptor 31, D17Leh66b region [Source:MGI Symbol;Acc:MGI:1354372]	-
ENSMUSG00000005950	28.9656	25.3733	29.5799	3.7747	7.31673	3.72439	27.9729	4.93861	2.49754	4.88518e-06	3.69024e-05	P2rx5	11	73160421	73172685	+	2395	protein_coding	purinergic receptor P2X, ligand-gated ion channel, 5 [Source:MGI Symbol;Acc:MGI:2137026]	-
ENSMUSG00000032688	3203.59	4799.62	4759.3	722.855	744.477	793.295	4254.17	753.542	2.49725	1.54655e-36	6.78384e-35	Malt1	18	65430962	65478823	+	11735	protein_coding	MALT1 paracaspase [Source:MGI Symbol;Acc:MGI:2445027]	-
ENSMUSG00000024338	11579.3	5678.55	5581.42	1412.68	1360.91	1280.26	7613.08	1351.28	2.49408	6.99485e-17	1.42787e-15	Psmb8	17	34197721	34201454	+	2736	protein_coding	proteasome (prosome, macropain) subunit, beta type 8 (large multifunctional peptidase 7) [Source:MGI Symbol;Acc:MGI:1346527]	-
ENSMUSG00000089844	67.2001	20.2987	22.4399	5.66205	10.9751	2.79329	36.6462	6.47681	2.49285	0.000412927	0.0021092	A530032D15Rik	1	85083069	85109853	-	1603	protein_coding	RIKEN cDNA A530032D15Rik gene [Source:MGI Symbol;Acc:MGI:3037746]	-
ENSMUSG00000051439	23718.2	17659.8	17793.8	3706.76	3366.61	3476.72	19723.9	3516.69	2.48763	8.28415e-51	5.50094e-49	Cd14	18	36725074	36726736	-	1572	protein_coding	CD14 antigen [Source:MGI Symbol;Acc:MGI:88318]	-
ENSMUSG00000018899	4350.63	3917.64	3881.08	733.236	699.662	734.636	4049.79	722.511	2.48666	1.27665e-103	2.46525e-101	Irf1	11	53770014	53778374	+	3976	protein_coding	interferon regulatory factor 1 [Source:MGI Symbol;Acc:MGI:96590]	IRF
ENSMUSG00000032000	3658.93	4177.47	4043.26	686.052	718.868	717.876	3959.89	707.599	2.48455	9.01783e-100	1.57812e-97	Birc3	9	7848699	7873186	-	5009	protein_coding	baculoviral IAP repeat-containing 3 [Source:MGI Symbol;Acc:MGI:1197007]	-
ENSMUSG00000034271	615.229	582.572	547.738	100.03	110.665	101.49	581.846	104.062	2.48243	6.36183e-55	4.60684e-53	Jdp2	12	85599027	85639878	+	2148	protein_coding	Jun dimerization protein 2 [Source:MGI Symbol;Acc:MGI:1932093]	TF_bZIP
ENSMUSG00000031504	2406.46	1495	1537.13	319.906	347.545	307.262	1812.86	324.904	2.4798	2.51179e-27	8.06846e-26	Rab20	8	11453518	11478710	-	1392	protein_coding	RAB20, member RAS oncogene family [Source:MGI Symbol;Acc:MGI:102789]	-
ENSMUSG00000035385	205.076	120.777	145.859	34.916	31.0961	18.622	157.238	28.2113	2.47696	4.11288e-13	6.62478e-12	Ccl2	11	82035571	82037453	+	1138	protein_coding	chemokine (C-C motif) ligand 2 [Source:MGI Symbol;Acc:MGI:98259]	-
ENSMUSG00000079419	5484.92	5928.23	5901.7	1057.86	1080.13	997.206	5771.62	1045.07	2.46543	3.63683e-117	8.7284e-115	Ms4a6c	19	11469366	11482192	+	2050	protein_coding	membrane-spanning 4-domains, subfamily A, member 6C [Source:MGI Symbol;Acc:MGI:2385644]	-
ENSMUSG00000014599	363.808	463.825	556.918	99.0859	64.0214	88.4543	461.517	83.8538	2.46185	4.0362e-22	1.0562e-20	Csf1	3	107741048	107760469	-	5281	protein_coding	colony stimulating factor 1 (macrophage) [Source:MGI Symbol;Acc:MGI:1339753]	-
ENSMUSG00000066152	9560.96	8837.02	9096.32	1722.21	1671.87	1639.66	9164.77	1677.91	2.4494	9.99863e-135	3.23033e-132	Slc31a2	4	62262562	62298411	+	2033	protein_coding	solute carrier family 31, member 2 [Source:MGI Symbol;Acc:MGI:1333844]	-
ENSMUSG00000048621	782.071	708.423	643.617	128.34	138.103	124.767	711.371	130.403	2.44685	5.23566e-51	3.49044e-49	Gm6377	X	109196756	109200439	+	2795	protein_coding	predicted gene 6377 [Source:MGI Symbol;Acc:MGI:3647255]	-
ENSMUSG00000090942	19.6966	59.8811	61.1998	10.3804	6.40214	9.31098	46.9258	8.69785	2.43744	1.62872e-05	0.000112233	F830016B08Rik	18	60293380	60303016	+	3297	protein_coding	RIKEN cDNA F830016B08 gene [Source:MGI Symbol;Acc:MGI:3588218]	-
ENSMUSG00000092277	63.7243	55.8213	71.3997	12.2678	13.7189	9.31098	63.6484	11.7659	2.43473	5.29323e-11	7.41053e-10	Gm19684	17	36121678	36129692	+	1611	protein_coding	predicted gene, 19684 [Source:MGI Symbol;Acc:MGI:5011869]	-
ENSMUSG00000023367	3165.36	2365.81	2352.11	517.134	491.135	451.582	2627.76	486.617	2.43276	3.36654e-43	1.81275e-41	Tmem176a	6	48840919	48847071	+	3810	protein_coding	transmembrane protein 176A [Source:MGI Symbol;Acc:MGI:1913308]	-
ENSMUSG00000031520	24.3311	27.4032	38.7598	9.43675	1.82918	5.58659	30.1647	5.61751	2.43225	4.86262e-05	0.000306537	Vegfc	8	54077606	54187096	+	2449	protein_coding	vascular endothelial growth factor C [Source:MGI Symbol;Acc:MGI:109124]	-
ENSMUSG00000050493	18.538	12.1792	14.2799	0	3.65836	4.65549	14.999	2.77128	2.42803	0.00273947	0.0111842	Fam167b	4	129576815	129578549	-	959	protein_coding	family with sequence similarity 167, member B [Source:MGI Symbol;Acc:MGI:2668032]	-
ENSMUSG00000009376	364.966	586.631	554.878	94.3675	91.4591	94.972	502.159	93.5995	2.42463	2.2904e-24	6.58883e-23	Met	6	17463800	17573980	+	7679	protein_coding	met proto-oncogene [Source:MGI Symbol;Acc:MGI:96969]	-
ENSMUSG00000026548	1464.5	799.767	821.097	176.467	192.979	208.566	1028.45	192.671	2.41569	1.65022e-18	3.69157e-17	Slamf9	1	172475358	172478575	+	1313	protein_coding	SLAM family member 9 [Source:MGI Symbol;Acc:MGI:1923692]	-
ENSMUSG00000026896	2593	3025.52	2966.15	549.219	542.352	517.69	2861.55	536.421	2.41557	1.50352e-80	1.85729e-78	Ifih1	2	62595798	62646255	-	8165	protein_coding	interferon induced with helicase C domain 1 [Source:MGI Symbol;Acc:MGI:1918836]	-
novel.24	91.5312	62.9259	48.9598	11.3241	18.2918	8.37988	67.8056	12.6653	2.41546	4.14859e-08	4.27061e-07	-	13	120019060	120020038	+	766	-	-	-
ENSMUSG00000056116	7645.75	5290.85	5620.18	1192.81	1149.64	1148.97	6185.59	1163.81	2.40996	2.431e-40	1.18379e-38	H2-T22	17	36037128	36042747	-	3414	protein_coding	histocompatibility 2, T region locus 22 [Source:MGI Symbol;Acc:MGI:95956]	-
ENSMUSG00000021280	371.918	228.36	176.459	53.7895	42.9858	49.3482	258.912	48.7078	2.409	2.19941e-13	3.60841e-12	Exoc3l4	12	111417017	111431678	+	5650	protein_coding	exocyst complex component 3-like 4 [Source:MGI Symbol;Acc:MGI:1921363]	-
ENSMUSG00000039232	840.002	824.126	787.437	156.65	162.797	142.458	817.188	153.968	2.40772	2.81218e-64	2.53025e-62	Stx11	10	12938209	12964298	-	4209	protein_coding	syntaxin 11 [Source:MGI Symbol;Acc:MGI:1921982]	-
ENSMUSG00000026946	1209.6	640.423	729.297	178.355	164.626	143.389	859.774	162.123	2.40631	3.62549e-18	7.9411e-17	Nmi	2	51948487	51973494	-	2001	protein_coding	N-myc (and STAT) interactor [Source:MGI Symbol;Acc:MGI:1928368]	-
ENSMUSG00000090877	18.538	38.5675	40.7998	5.66205	9.14591	3.72439	32.6351	6.17745	2.40384	3.33059e-05	0.000217128	Hspa1b	17	34956436	34959238	-	2803	protein_coding	heat shock protein 1B [Source:MGI Symbol;Acc:MGI:99517]	-
ENSMUSG00000035164	1178.32	3105.7	2864.15	451.077	473.758	427.374	2382.72	450.736	2.40242	1.42011e-12	2.22348e-11	Zc3h12c	9	52111344	52168572	-	6845	protein_coding	zinc finger CCCH type containing 12C [Source:MGI Symbol;Acc:MGI:3026959]	-
ENSMUSG00000022895	2044.97	2328.26	2324.57	436.922	417.968	412.476	2232.6	422.455	2.40215	3.69743e-81	4.63559e-79	Ets2	16	95702075	95721051	+	5780	protein_coding	E26 avian leukemia oncogene 2, 3' domain [Source:MGI Symbol;Acc:MGI:95456]	ETS
ENSMUSG00000091191	10.4276	21.3136	17.3399	5.66205	1.82918	1.8622	16.3604	3.11781	2.40186	0.00136615	0.00609275	Gm17334	11	53772281	53773187	-	907	protein_coding	predicted gene, 17334 [Source:MGI Symbol;Acc:MGI:4936968]	-
ENSMUSG00000057596	1426.27	1854.28	1874.75	319.906	328.338	327.746	1718.43	325.33	2.40145	4.46815e-48	2.81142e-46	Trim30d	7	104470014	104507849	-	3758	protein_coding	tripartite motif-containing 30D [Source:MGI Symbol;Acc:MGI:3035181]	-
ENSMUSG00000053442	13.9035	12.1792	8.15997	0.943675	4.57295	0.931098	11.4142	2.14924	2.39795	0.00668147	0.0238523	4930597O21Rik	6	66894652	66896521	-	1282	processed_transcript	RIKEN cDNA 4930597O21 gene [Source:MGI Symbol;Acc:MGI:1922623]	-
ENSMUSG00000054720	887.505	1170.22	1093.44	196.284	220.416	181.564	1050.39	199.422	2.39731	5.09653e-41	2.54826e-39	Lrrc8c	5	105519388	105613018	+	7654	protein_coding	leucine rich repeat containing 8 family, member C [Source:MGI Symbol;Acc:MGI:2140839]	-
ENSMUSG00000022864	159.89	174.569	177.479	23.5919	30.1815	43.7616	170.646	32.5117	2.39205	3.43694e-18	7.53795e-17	D16Ertd472e	16	78540338	78576708	-	6548	protein_coding	DNA segment, Chr 16, ERATO Doi 472, expressed [Source:MGI Symbol;Acc:MGI:1196400]	-
ENSMUSG00000003849	545.712	432.362	444.718	87.7618	92.3737	91.2476	474.264	90.461	2.38916	9.6516e-38	4.35879e-36	Nqo1	8	107388225	107403206	-	1553	protein_coding	NAD(P)H dehydrogenase, quinone 1 [Source:MGI Symbol;Acc:MGI:103187]	-
ENSMUSG00000016496	6342.3	8297.08	8335.41	1425.89	1509.07	1463.69	7658.26	1466.22	2.38499	1.44885e-52	9.81478e-51	Cd274	19	29367455	29388095	+	3622	protein_coding	CD274 antigen [Source:MGI Symbol;Acc:MGI:1926446]	-
ENSMUSG00000032561	111.228	133.971	128.52	31.1413	21.9502	18.622	124.573	23.9045	2.38423	3.7812e-16	7.40376e-15	Acpp	9	104288251	104337748	-	7330	protein_coding	acid phosphatase, prostate [Source:MGI Symbol;Acc:MGI:1928480]	-
ENSMUSG00000042265	10.4276	6.0896	17.3399	0.943675	2.74377	2.79329	11.2857	2.16025	2.3826	0.00705338	0.0249783	Trem1	17	48232768	48246924	+	2996	protein_coding	triggering receptor expressed on myeloid cells 1 [Source:MGI Symbol;Acc:MGI:1930005]	-
ENSMUSG00000111713	13.9035	34.5077	47.9398	4.71838	6.40214	7.44878	32.117	6.18976	2.37988	0.000128031	0.000739913	Gm20234	11	83065752	83071246	-	717	antisense	predicted gene, 20234 [Source:MGI Symbol;Acc:MGI:5012419]	-
ENSMUSG00000036564	53.2967	71.0453	68.3397	10.3804	11.8897	14.8976	64.2272	12.3892	2.37626	1.3713e-10	1.85639e-09	Ndrg4	8	95676980	95715119	+	4893	protein_coding	N-myc downstream regulated gene 4 [Source:MGI Symbol;Acc:MGI:2384590]	-
ENSMUSG00000011171	13.9035	13.1941	16.3199	2.83103	2.74377	2.79329	14.4725	2.78936	2.37617	0.000809537	0.00384622	Vipr2	12	116077726	116146261	+	4463	protein_coding	vasoactive intestinal peptide receptor 2 [Source:MGI Symbol;Acc:MGI:107166]	-
ENSMUSG00000030188	325.573	151.225	155.039	46.2401	35.669	40.0372	210.613	40.6488	2.37175	1.28932e-10	1.74824e-09	Magohb	6	131284388	131293244	-	1720	protein_coding	mago homolog B, exon junction complex core component [Source:MGI Symbol;Acc:MGI:1913691]	-
ENSMUSG00000042659	1011.48	934.754	975.116	205.721	168.285	190.875	973.783	188.294	2.37084	2.74749e-59	2.24067e-57	Arrdc4	7	68736995	68749241	-	4039	protein_coding	arrestin domain containing 4 [Source:MGI Symbol;Acc:MGI:1913662]	-
ENSMUSG00000087639	10.4276	32.4779	19.3799	3.7747	2.74377	5.58659	20.7618	4.03502	2.37059	0.000776422	0.0037067	Gm15512	14	33365951	33370143	-	2257	antisense	predicted gene 15512 [Source:MGI Symbol;Acc:MGI:3782960]	-
ENSMUSG00000038065	522.539	567.348	602.818	121.734	99.6904	106.145	564.235	109.19	2.37049	1.13104e-44	6.41941e-43	Mturn	6	54681624	54703851	+	5695	protein_coding	maturin, neural progenitor differentiation regulator homolog (Xenopus) [Source:MGI Symbol;Acc:MGI:1915485]	-
ENSMUSG00000056091	3611.43	2849.93	2971.25	602.065	610.032	615.456	3144.2	609.184	2.36752	3.87956e-59	3.1185e-57	St3gal5	6	72097592	72154571	+	2618	protein_coding	ST3 beta-galactoside alpha-2,3-sialyltransferase 5 [Source:MGI Symbol;Acc:MGI:1339963]	-
ENSMUSG00000007655	381.187	377.555	365.159	61.3389	89.6299	67.039	374.634	72.6693	2.36482	1.29176e-31	4.87676e-30	Cav1	6	17306335	17341452	+	3444	protein_coding	caveolin 1, caveolae protein [Source:MGI Symbol;Acc:MGI:102709]	-
ENSMUSG00000072620	26176.8	15976.1	16082.3	3988.91	3772.69	3665.73	19411.7	3809.11	2.34937	4.51497e-25	1.33777e-23	Slfn2	11	83065112	83070678	+	1664	protein_coding	schlafen 2 [Source:MGI Symbol;Acc:MGI:1313258]	-
ENSMUSG00000029810	8726.75	6222.56	6233.2	1469.3	1351.77	1351.02	7060.83	1390.7	2.34395	5.24333e-38	2.38721e-36	Tmem176b	6	48833818	48841496	-	2371	protein_coding	transmembrane protein 176B [Source:MGI Symbol;Acc:MGI:1916348]	-
ENSMUSG00000047415	374.235	473.974	469.198	91.5365	96.9466	71.6945	439.136	86.7259	2.34078	1.8875e-29	6.5925e-28	Gpr68	12	100876682	100908198	-	7159	protein_coding	G protein-coupled receptor 68 [Source:MGI Symbol;Acc:MGI:2441763]	-
ENSMUSG00000107428	307.035	117.732	111.18	31.1413	37.4982	37.2439	178.649	35.2945	2.33726	9.87075e-08	9.66931e-07	Gm44154	6	116630222	116632945	+	2724	TEC	predicted gene, 44154 [Source:MGI Symbol;Acc:MGI:5690546]	-
ENSMUSG00000031429	3055.29	1801.51	1875.77	432.203	455.466	445.996	2244.19	444.555	2.33547	1.02665e-22	2.75084e-21	Psmd10	X	140948429	140956728	-	1469	protein_coding	proteasome (prosome, macropain) 26S subunit, non-ATPase, 10 [Source:MGI Symbol;Acc:MGI:1858898]	-
ENSMUSG00000071454	327.89	310.57	237.659	67.9446	61.2776	45.6238	292.04	58.282	2.32451	3.3976e-21	8.6093e-20	Dtnb	12	3572381	3781796	+	9603	protein_coding	dystrobrevin, beta [Source:MGI Symbol;Acc:MGI:1203728]	-
ENSMUSG00000060703	5864.95	3487.31	3500.63	873.843	864.288	828.677	4284.3	855.603	2.3239	1.35761e-22	3.60314e-21	Cd302	2	60251993	60284488	-	1354	protein_coding	CD302 antigen [Source:MGI Symbol;Acc:MGI:1913455]	-
ENSMUSG00000020186	62.5657	29.4331	24.4799	4.71838	10.9751	7.44878	38.8262	7.71408	2.32345	6.03347e-05	0.000373342	Csrp2	10	110919789	110939622	+	2171	protein_coding	cysteine and glycine-rich protein 2 [Source:MGI Symbol;Acc:MGI:1202907]	-
ENSMUSG00000093954	25.4897	59.8811	47.9398	5.66205	12.8043	8.37988	44.4369	8.94873	2.31349	9.82556e-06	7.07238e-05	Gm16867	14	69363504	69503362	-	7788	protein_coding	predicted gene, 16867 [Source:MGI Symbol;Acc:MGI:4439791]	-
ENSMUSG00000040033	4010	5883.57	5942.5	1072.96	1088.36	1026.07	5278.69	1062.46	2.31288	1.78605e-33	7.16125e-32	Stat2	10	128270559	128292849	+	5926	protein_coding	signal transducer and activator of transcription 2 [Source:MGI Symbol;Acc:MGI:103039]	STAT
ENSMUSG00000031155	260.69	238.509	243.779	33.0286	42.9858	75.4189	247.66	50.4778	2.29417	1.12333e-13	1.88908e-12	Pim2	X	7878262	7883432	+	2795	protein_coding	proviral integration site 2 [Source:MGI Symbol;Acc:MGI:97587]	-
ENSMUSG00000023067	6060.76	6255.03	6004.72	1319.26	1213.66	1223.46	6106.84	1252.13	2.28611	1.71763e-111	3.95289e-109	Cdkn1a	17	29090976	29100727	+	3553	protein_coding	cyclin-dependent kinase inhibitor 1A (P21) [Source:MGI Symbol;Acc:MGI:104556]	-
ENSMUSG00000089940	11.5862	13.1941	20.3999	3.7747	3.65836	1.8622	15.0601	3.09842	2.28485	0.00147363	0.00651845	Gm4117	13	89739460	89887166	+	52997	antisense	predicted gene 4117 [Source:MGI Symbol;Acc:MGI:3782293]	-
ENSMUSG00000048329	22.0138	14.2091	18.3599	3.7747	0.914591	6.51768	18.1943	3.73566	2.28465	0.00123738	0.0055942	Mfsd6l	11	68556186	68558245	+	2060	protein_coding	major facilitator superfamily domain containing 6-like [Source:MGI Symbol;Acc:MGI:2384904]	-
ENSMUSG00000069874	1873.49	2346.53	2433.71	501.091	459.125	409.683	2217.91	456.633	2.28039	1.92035e-41	9.80604e-40	Irgm2	11	58199618	58222782	+	3690	protein_coding	immunity-related GTPase family M member 2 [Source:MGI Symbol;Acc:MGI:1926262]	-
ENSMUSG00000023960	32.4415	24.3584	24.4799	4.71838	9.14591	2.79329	27.0933	5.55253	2.28017	6.29649e-05	0.00038833	Enpp5	17	44078813	44086567	+	4858	protein_coding	ectonucleotide pyrophosphatase/phosphodiesterase 5 [Source:MGI Symbol;Acc:MGI:1933830]	-
ENSMUSG00000035279	16.2207	26.3883	20.3999	6.60573	3.65836	2.79329	21.003	4.35246	2.27726	0.00024799	0.0013501	Ssc5d	7	4925785	4944826	+	4590	protein_coding	scavenger receptor cysteine rich family, 5 domains [Source:MGI Symbol;Acc:MGI:3606211]	-
ENSMUSG00000004558	19.6966	16.2389	9.17996	5.66205	1.82918	1.8622	15.0385	3.11781	2.27061	0.00311846	0.0124768	Ndrg2	14	51905271	51914158	-	3397	protein_coding	N-myc downstream regulated gene 2 [Source:MGI Symbol;Acc:MGI:1352498]	-
ENSMUSG00000114608	2627.76	1836.01	1701.35	421.823	444.491	411.545	2055.04	425.953	2.27006	3.80182e-28	1.26477e-26	Gm36161	13	120010390	120018931	+	1509	lincRNA	predicted gene, 36161 [Source:MGI Symbol;Acc:MGI:5595320]	-
ENSMUSG00000041936	1308.09	3194	3052.85	517.134	496.623	556.796	2518.31	523.518	2.26633	2.70287e-12	4.15066e-11	Agrn	4	156165290	156197488	-	9285	protein_coding	agrin [Source:MGI Symbol;Acc:MGI:87961]	-
ENSMUSG00000087175	27.807	12.1792	18.3599	2.83103	3.65836	5.58659	19.4487	4.02532	2.2654	0.000706042	0.0034075	Gm15133	7	104315019	104324838	+	844	antisense	predicted gene 15133 [Source:MGI Symbol;Acc:MGI:3705170]	-
ENSMUSG00000028602	78.7864	85.2544	98.9396	23.5919	20.121	11.1732	87.6601	18.2953	2.26206	6.19765e-11	8.64071e-10	Tnfrsf8	4	145267137	145315164	-	3459	protein_coding	tumor necrosis factor receptor superfamily, member 8 [Source:MGI Symbol;Acc:MGI:99908]	-
ENSMUSG00000011008	4997.14	4685.95	4435.96	999.352	973.125	981.377	4706.35	984.618	2.25689	1.03488e-94	1.62485e-92	Mcoln2	3	146149833	146195513	+	3288	protein_coding	mucolipin 2 [Source:MGI Symbol;Acc:MGI:1915529]	-
ENSMUSG00000073412	6870.64	2431.78	2688.71	865.35	851.484	796.088	3997.04	837.641	2.25441	2.63653e-09	3.14362e-08	Lst1	17	35185095	35188439	-	415	protein_coding	leukocyte specific transcript 1 [Source:MGI Symbol;Acc:MGI:1096324]	-
ENSMUSG00000115852	13.9035	5.07467	16.3199	3.7747	2.74377	0.931098	11.766	2.48319	2.24292	0.0106737	0.0352297	AC169509.1	16	24122699	24382390	-	4881	transcribed_processed_pseudogene	BMP2 inducible kinase (Bmp2k) pseudogene	-
ENSMUSG00000000682	17543.9	8106.27	9014.72	2634.74	2416.35	2282.12	11555	2444.4	2.24091	8.13403e-14	1.38874e-12	Cd52	4	134082448	134095082	-	1187	protein_coding	CD52 antigen [Source:MGI Symbol;Acc:MGI:1346088]	-
ENSMUSG00000053175	1578.04	1615.77	1462.67	340.667	321.936	323.091	1552.16	328.565	2.24006	2.42758e-74	2.68312e-72	Bcl3	7	19808462	19822770	-	2475	protein_coding	B cell leukemia/lymphoma 3 [Source:MGI Symbol;Acc:MGI:88140]	-
ENSMUSG00000073421	10950.1	7206.03	7239.93	1784.49	1737.72	1864.99	8465.37	1795.73	2.23692	7.69762e-28	2.53072e-26	H2-Ab1	17	34263209	34269418	+	1637	protein_coding	histocompatibility 2, class II antigen A, beta 1 [Source:MGI Symbol;Acc:MGI:103070]	-
ENSMUSG00000032313	28.9656	17.2539	15.2999	3.7747	5.48755	3.72439	20.5065	4.32888	2.23556	0.000383516	0.00198126	Tmem266	9	55326913	55438345	+	4714	protein_coding	transmembrane protein 266 [Source:MGI Symbol;Acc:MGI:2142980]	-
ENSMUSG00000054675	52.138	39.5824	43.8598	5.66205	14.6335	8.37988	45.1934	9.55846	2.23542	8.32661e-07	7.10447e-06	Tmem119	5	113793729	113800516	-	2315	protein_coding	transmembrane protein 119 [Source:MGI Symbol;Acc:MGI:2385228]	-
ENSMUSG00000095595	17.3793	9.1344	17.3399	4.71838	3.65836	0.931098	14.6179	3.10261	2.23422	0.00350493	0.0137834	Fam177a	12	55124469	55142104	+	3922	protein_coding	family with sequence similarity 177, member A [Source:MGI Symbol;Acc:MGI:1920635]	-
ENSMUSG00000032690	3036.75	3827.31	3800.51	767.208	743.562	756.982	3554.86	755.918	2.2337	5.59719e-53	3.86967e-51	Oas2	5	120730333	120749853	-	4451	protein_coding	2'-5' oligoadenylate synthetase 2 [Source:MGI Symbol;Acc:MGI:2180852]	-
ENSMUSG00000030745	648.829	659.707	734.397	138.72	149.078	147.113	680.978	144.971	2.23199	3.17879e-50	2.07796e-48	Il21r	7	125603429	125633570	+	3324	protein_coding	interleukin 21 receptor [Source:MGI Symbol;Acc:MGI:1890475]	-
ENSMUSG00000051703	23.1725	12.1792	21.4199	1.88735	5.48755	4.65549	18.9239	4.01013	2.23121	0.000835844	0.00395889	Tmem198	1	75479532	75485705	+	2504	protein_coding	transmembrane protein 198 [Source:MGI Symbol;Acc:MGI:2443133]	-
ENSMUSG00000096140	44.0277	20.2987	18.3599	2.83103	4.57295	10.2421	27.5621	5.88202	2.222	0.000805873	0.00383314	Ankrd66	17	43534188	43543639	-	1307	protein_coding	ankyrin repeat domain 66 [Source:MGI Symbol;Acc:MGI:1925106]	-
ENSMUSG00000018930	5386.44	2806.29	3075.29	831.378	783.804	802.606	3756.01	805.929	2.22033	6.96225e-17	1.42294e-15	Ccl4	11	83662584	83664683	+	660	protein_coding	chemokine (C-C motif) ligand 4 [Source:MGI Symbol;Acc:MGI:98261]	-
ENSMUSG00000001249	236.359	193.852	224.399	51.9021	42.9858	45.6238	218.204	46.8372	2.21964	6.77857e-24	1.88856e-22	Hpn	7	31098725	31115290	-	4101	protein_coding	hepsin [Source:MGI Symbol;Acc:MGI:1196620]	-
ENSMUSG00000117010	11.5862	16.2389	15.2999	0.943675	3.65836	4.65549	14.375	3.08584	2.21949	0.00254849	0.0105226	CT025601.1	17	66319076	66319512	-	228	processed_pseudogene	transmembrane protein 167 (Tmem167) pseudogene	-
ENSMUSG00000063558	67.2001	85.2544	92.8196	21.7045	16.4626	14.8976	81.7581	17.6882	2.21204	3.48954e-11	4.96395e-10	Aox1	1	58029931	58106413	+	8690	protein_coding	aldehyde oxidase 1 [Source:MGI Symbol;Acc:MGI:88035]	-
ENSMUSG00000041571	6733.92	3247.79	3150.77	991.803	931.968	917.131	4377.49	946.967	2.2086	5.64418e-13	9.01352e-12	Selenow	7	15917208	15922402	-	736	protein_coding	selenoprotein W [Source:MGI Symbol;Acc:MGI:1100878]	-
ENSMUSG00000026656	3945.11	4338.84	4316.62	877.618	954.833	895.716	4200.19	909.389	2.20753	2.07964e-85	2.86377e-83	Fcgr2b	1	170958617	170976547	-	5790	protein_coding	Fc receptor, IgG, low affinity IIb [Source:MGI Symbol;Acc:MGI:95499]	-
ENSMUSG00000035208	2823.56	3583.73	3676.07	810.617	686.858	689.012	3361.12	728.829	2.20553	5.88029e-40	2.8145e-38	Slfn8	11	83002158	83020810	-	4091	protein_coding	schlafen 8 [Source:MGI Symbol;Acc:MGI:2672859]	-
ENSMUSG00000032418	672.001	585.617	567.118	127.396	130.786	137.802	608.245	131.995	2.20339	7.73424e-43	4.11187e-41	Me1	9	86581371	86695953	-	3848	protein_coding	malic enzyme 1, NADP(+)-dependent, cytosolic [Source:MGI Symbol;Acc:MGI:97043]	-
ENSMUSG00000027580	1542.13	5058.43	4903.12	806.842	867.947	837.988	3834.56	837.592	2.19483	2.21458e-08	2.36377e-07	Helz2	2	181227615	181242027	-	11529	protein_coding	helicase with zinc finger 2, transcriptional coactivator [Source:MGI Symbol;Acc:MGI:2385169]	-
ENSMUSG00000033192	4012.31	3149.34	3084.47	746.447	750.879	742.085	3415.37	746.47	2.19368	2.16745e-45	1.28216e-43	Lpcat2	8	92855339	92919279	+	3388	protein_coding	lysophosphatidylcholine acyltransferase 2 [Source:MGI Symbol;Acc:MGI:3606214]	-
ENSMUSG00000022906	2399.51	2698.71	2781.53	582.248	577.107	564.245	2626.58	574.533	2.19295	1.59426e-71	1.64317e-69	Parp9	16	35938470	35972605	+	4872	protein_coding	poly (ADP-ribose) polymerase family, member 9 [Source:MGI Symbol;Acc:MGI:1933117]	-
ENSMUSG00000044827	4468.81	5122.37	5184.64	1106.93	1112.14	1017.69	4925.27	1078.92	2.19072	6.2999e-69	6.18938e-67	Tlr1	5	64924679	64933563	-	3346	protein_coding	toll-like receptor 1 [Source:MGI Symbol;Acc:MGI:1341295]	-
ENSMUSG00000039934	3056.45	3787.73	3929.02	802.124	746.306	812.848	3591.07	787.093	2.19002	9.63303e-48	6.03862e-46	Gsap	5	21186255	21315132	+	10425	protein_coding	gamma-secretase activating protein [Source:MGI Symbol;Acc:MGI:2442259]	-
ENSMUSG00000000915	11.5862	16.2389	14.2799	1.88735	5.48755	1.8622	14.035	3.07903	2.18601	0.00308225	0.0123643	Hip1r	5	123973628	124005558	+	7369	protein_coding	huntingtin interacting protein 1 related [Source:MGI Symbol;Acc:MGI:1352504]	-
ENSMUSG00000025225	6672.51	7717.55	7638.75	1674.08	1542.91	1625.7	7342.94	1614.23	2.18563	1.46005e-73	1.58251e-71	Nfkb2	19	46304737	46312090	+	3289	protein_coding	nuclear factor of kappa light polypeptide gene enhancer in B cells 2, p49/p100 [Source:MGI Symbol;Acc:MGI:1099800]	RHD
ENSMUSG00000062300	994.099	962.157	895.557	242.525	192.979	191.806	950.604	209.103	2.18482	1.91151e-42	1.00354e-40	Nectin2	7	19716644	19750483	-	3494	protein_coding	nectin cell adhesion molecule 2 [Source:MGI Symbol;Acc:MGI:97822]	-
ENSMUSG00000040428	72.9933	73.0752	69.3597	16.0425	16.4626	14.8976	71.8094	15.8009	2.18373	1.11681e-11	1.64727e-10	Plekha4	7	45526330	45554229	+	6371	protein_coding	pleckstrin homology domain containing, family A (phosphoinositide binding specific) member 4 [Source:MGI Symbol;Acc:MGI:1916467]	-
ENSMUSG00000098098	196.966	116.717	70.3797	25.4792	33.8399	25.1396	128.021	28.1529	2.18204	2.30241e-07	2.13234e-06	Bvht	18	61639542	61647472	+	699	lincRNA	braveheart long non-coding RNA [Source:MGI Symbol;Acc:MGI:5434104]	-
ENSMUSG00000093765	407.835	317.674	315.179	72.663	82.3132	75.4189	346.896	76.7984	2.17369	3.05858e-26	9.37665e-25	Gm20658	12	116102769	116138648	-	2768	antisense	predicted gene 20658 [Source:MGI Symbol;Acc:MGI:5313105]	-
ENSMUSG00000037321	5086.36	5204.58	5194.84	1168.27	1151.47	1120.11	5161.92	1146.62	2.17057	1.48139e-116	3.50527e-114	Tap1	17	34187553	34197225	+	5476	protein_coding	transporter 1, ATP-binding cassette, sub-family B (MDR/TAP) [Source:MGI Symbol;Acc:MGI:98483]	-
ENSMUSG00000029605	378.87	289.256	344.759	77.3814	74.9965	72.6256	337.628	75.0011	2.16948	1.37556e-27	4.4699e-26	Oas1b	5	120812635	120824163	+	1992	polymorphic_pseudogene	2'-5' oligoadenylate synthetase 1B [Source:MGI Symbol;Acc:MGI:97430]	-
ENSMUSG00000035004	9927.08	10916.6	10992.5	2443.17	2278.25	2373.37	10612.1	2364.93	2.16591	3.21885e-91	4.70232e-89	Igsf6	7	121064067	121074572	-	2175	protein_coding	immunoglobulin superfamily, member 6 [Source:MGI Symbol;Acc:MGI:1891393]	-
ENSMUSG00000029780	1846.85	1075.83	1152.6	310.469	310.961	290.502	1358.42	303.977	2.15945	4.60738e-19	1.06324e-17	Nt5c3	6	56882400	56923932	-	4250	protein_coding	5'-nucleotidase, cytosolic III [Source:MGI Symbol;Acc:MGI:1927186]	-
ENSMUSG00000024789	2506.1	3381.76	3283.37	701.151	667.651	690.874	3057.08	686.559	2.15493	1.97211e-39	9.33282e-38	Jak2	19	29251828	29313080	+	5030	protein_coding	Janus kinase 2 [Source:MGI Symbol;Acc:MGI:96629]	-
ENSMUSG00000064280	3.47587	19.2837	18.3599	2.83103	3.65836	2.79329	13.7065	3.09423	2.15493	0.011921	0.0384992	Ccdc146	5	21292961	21424677	-	4371	protein_coding	coiled-coil domain containing 146 [Source:MGI Symbol;Acc:MGI:1922422]	-
ENSMUSG00000038213	1444.8	1477.74	1462.67	351.991	340.228	293.296	1461.74	328.505	2.15378	1.24122e-59	1.02219e-57	Tapbpl	6	125223933	125231860	-	2352	protein_coding	TAP binding protein-like [Source:MGI Symbol;Acc:MGI:2384853]	-
ENSMUSG00000002983	3821.14	3490.36	3512.87	839.871	806.669	785.846	3608.12	810.795	2.15374	9.6132e-85	1.28176e-82	Relb	7	19606217	19629438	-	3885	protein_coding	avian reticuloendotheliosis viral (v-rel) oncogene related B [Source:MGI Symbol;Acc:MGI:103289]	RHD
ENSMUSG00000024732	2053.08	1355.95	1483.07	368.033	364.007	371.508	1630.7	367.849	2.14792	3.69273e-27	1.17719e-25	Ccdc86	19	10941481	10949266	-	5774	protein_coding	coiled-coil domain containing 86 [Source:MGI Symbol;Acc:MGI:1277220]	-
ENSMUSG00000035513	317.463	514.571	462.058	78.325	107.922	106.145	431.364	97.464	2.14651	5.44418e-17	1.12638e-15	Ntng2	2	29194541	29253005	-	3990	protein_coding	netrin G2 [Source:MGI Symbol;Acc:MGI:2159341]	-
ENSMUSG00000033880	31359.3	41011.4	40880.4	9012.1	8245.04	8323.08	37750.4	8526.74	2.14645	1.91473e-43	1.03766e-41	Lgals3bp	11	118392751	118402092	-	2847	protein_coding	lectin, galactoside-binding, soluble, 3 binding protein [Source:MGI Symbol;Acc:MGI:99554]	-
ENSMUSG00000020057	3830.41	3428.44	3491.45	820.054	856.972	753.258	3583.43	810.094	2.14501	6.27783e-69	6.18938e-67	Dram1	10	88322804	88379080	-	3045	protein_coding	DNA-damage regulated autophagy modulator 1 [Source:MGI Symbol;Acc:MGI:1918962]	-
ENSMUSG00000052749	57.9312	56.8363	70.3797	20.7609	12.8043	8.37988	61.7157	13.9817	2.14462	8.67707e-08	8.58004e-07	Trim30b	7	104355382	104369884	-	7527	protein_coding	tripartite motif-containing 30B [Source:MGI Symbol;Acc:MGI:4821256]	-
ENSMUSG00000082154	12.7449	60.896	81.5997	8.49308	15.548	11.1732	51.7468	11.7381	2.14264	0.00114868	0.0052403	Gm16464	7	104501055	104502149	-	1095	processed_pseudogene	predicted gene 16464 [Source:MGI Symbol;Acc:MGI:3643716]	-
ENSMUSG00000038352	2846.74	2276.5	2273.57	598.29	555.157	539.106	2465.6	564.184	2.12749	7.21061e-44	3.94785e-42	Arl5c	11	97989578	97996181	-	2073	protein_coding	ADP-ribosylation factor-like 5C [Source:MGI Symbol;Acc:MGI:3028577]	-
ENSMUSG00000058624	866.65	1079.89	1192.38	204.778	277.121	237.43	1046.3	239.776	2.12565	1.37357e-26	4.28127e-25	Gda	19	21391307	21473445	-	6135	protein_coding	guanine deaminase [Source:MGI Symbol;Acc:MGI:95678]	-
ENSMUSG00000036661	38.2346	43.6421	39.7798	8.49308	5.48755	13.9665	40.5522	9.3157	2.12452	2.83049e-06	2.22936e-05	Dennd3	15	73512560	73572242	+	5709	protein_coding	DENN/MADD domain containing 3 [Source:MGI Symbol;Acc:MGI:2146009]	-
ENSMUSG00000022216	10857.5	5602.43	5635.48	1799.59	1669.13	1606.14	7365.12	1691.62	2.12223	3.78813e-14	6.62923e-13	Psme1	14	55578123	55581529	+	2209	protein_coding	proteasome (prosome, macropain) activator subunit 1 (PA28 alpha) [Source:MGI Symbol;Acc:MGI:1096367]	-
ENSMUSG00000028417	48.6622	22.3285	26.5199	6.60573	7.31673	8.37988	32.5035	7.43411	2.12159	7.3908e-05	0.000448574	Tal2	4	53779705	53788712	+	2971	protein_coding	T cell acute lymphocytic leukemia 2 [Source:MGI Symbol;Acc:MGI:99540]	bHLH
ENSMUSG00000051457	498.208	488.183	542.638	124.565	115.238	111.732	509.676	117.178	2.12126	3.16117e-41	1.59963e-39	Spn	7	127132232	127137823	-	4681	protein_coding	sialophorin [Source:MGI Symbol;Acc:MGI:98384]	-
ENSMUSG00000028480	33.6001	27.4032	43.8598	9.43675	8.23132	6.51768	34.9544	8.06192	2.11728	7.65355e-06	5.6026e-05	Glipr2	4	43957401	43979118	+	2320	protein_coding	GLI pathogenesis-related 2 [Source:MGI Symbol;Acc:MGI:1917770]	-
ENSMUSG00000101389	1458.71	1435.12	1382.09	309.525	358.52	323.091	1425.31	330.379	2.10873	1.45958e-61	1.25106e-59	Ms4a4a	19	11375523	11392790	+	836	protein_coding	membrane-spanning 4-domains, subfamily A, member 4A [Source:MGI Symbol;Acc:MGI:3643932]	-
ENSMUSG00000022014	2711.18	2448.02	2408.21	624.713	559.73	577.281	2522.47	587.241	2.10273	2.81641e-64	2.53025e-62	Epsti1	14	77904239	78002657	+	2321	protein_coding	epithelial stromal interaction 1 (breast) [Source:MGI Symbol;Acc:MGI:1915168]	-
ENSMUSG00000027962	311.67	272.002	235.619	54.7332	53.0463	83.7988	273.097	63.8594	2.09576	1.92551e-16	3.83731e-15	Vcam1	3	116109949	116129688	-	8870	protein_coding	vascular cell adhesion molecule 1 [Source:MGI Symbol;Acc:MGI:98926]	-
ENSMUSG00000051029	46.3449	54.8064	45.8998	16.0425	10.0605	8.37988	49.0171	11.4943	2.09525	2.32316e-07	2.15036e-06	Serpinb1b	13	33078575	33094380	+	1926	protein_coding	serine (or cysteine) peptidase inhibitor, clade B, member 1b [Source:MGI Symbol;Acc:MGI:2445361]	-
ENSMUSG00000015316	56.7725	45.672	64.2598	17.9298	8.23132	13.0354	55.5681	13.0655	2.09088	2.55057e-07	2.34663e-06	Slamf1	1	171767127	171801184	+	6156	protein_coding	signaling lymphocytic activation molecule family member 1 [Source:MGI Symbol;Acc:MGI:1351314]	-
ENSMUSG00000033450	611.753	532.84	487.558	116.072	131.701	135.94	544.05	127.904	2.08765	2.69273e-32	1.04235e-30	Tagap	17	7926000	7934897	+	3080	protein_coding	T cell activation Rho GTPase activating protein [Source:MGI Symbol;Acc:MGI:3615484]	-
ENSMUSG00000089636	63.7243	91.344	100.98	17.9298	19.2064	23.2774	85.3493	20.1379	2.08636	6.1548e-10	7.83932e-09	1700058P15Rik	7	19258492	19259739	+	413	antisense	RIKEN cDNA 1700058P15 gene [Source:MGI Symbol;Acc:MGI:1920627]	-
ENSMUSG00000060791	3896.45	1683.77	1833.95	590.741	596.313	559.59	2471.39	582.215	2.08549	1.22377e-10	1.66204e-09	Gmfg	7	28437447	28448233	+	2817	protein_coding	glia maturation factor, gamma [Source:MGI Symbol;Acc:MGI:1927135]	-
ENSMUSG00000032011	15.0621	10.1493	14.2799	3.7747	3.65836	1.8622	13.1638	3.09842	2.084	0.00390656	0.0151256	Thy1	9	44043384	44048579	+	2995	protein_coding	thymus cell antigen 1, theta [Source:MGI Symbol;Acc:MGI:98747]	-
ENSMUSG00000092243	11.5862	5.07467	22.4399	2.83103	4.57295	1.8622	13.0336	3.08873	2.07602	0.0151577	0.0469921	Gm7030	17	36109719	36129425	-	927	protein_coding	predicted gene 7030 [Source:MGI Symbol;Acc:MGI:3647514]	-
ENSMUSG00000030921	4935.73	5327.39	5183.62	1224.89	1239.27	1214.15	5148.91	1226.1	2.07026	9.34505e-97	1.55442e-94	Trim30a	7	104409025	104465193	-	4111	protein_coding	tripartite motif-containing 30A [Source:MGI Symbol;Acc:MGI:98178]	-
ENSMUSG00000115961	24.3311	14.2091	12.24	1.88735	4.57295	5.58659	16.9267	4.01563	2.06642	0.00277076	0.0112983	Gm41409	16	3770454	3785729	+	1072	lincRNA	predicted gene, 41409 [Source:MGI Symbol;Acc:MGI:5624294]	-
ENSMUSG00000070327	11400.9	29907	27870.4	5310.06	5793.93	5442.27	23059.4	5515.42	2.06383	6.34061e-10	8.05766e-09	Rnf213	11	119393100	119487418	+	16888	protein_coding	ring finger protein 213 [Source:MGI Symbol;Acc:MGI:1289196]	-
ENSMUSG00000079505	78.7864	50.7467	53.0398	10.3804	15.548	17.6909	60.8576	14.5398	2.06057	1.63918e-07	1.55584e-06	Gm11131	17	35377021	35380292	-	3122	antisense	predicted gene 11131 [Source:MGI Symbol;Acc:MGI:3779386]	-
ENSMUSG00000031932	12.7449	7.10453	11.22	0.943675	1.82918	4.65549	10.3564	2.47612	2.05945	0.0162038	0.0496397	Gpr83	9	14860210	14870789	+	5095	protein_coding	G protein-coupled receptor 83 [Source:MGI Symbol;Acc:MGI:95712]	-
ENSMUSG00000038811	8519.36	3782.66	4154.44	1403.24	1314.27	1243.02	5485.49	1320.18	2.0548	5.62914e-11	7.87423e-10	Gngt2	11	95837216	95845734	+	1877	protein_coding	guanine nucleotide binding protein (G protein), gamma transducing activity polypeptide 2 [Source:MGI Symbol;Acc:MGI:893584]	-
ENSMUSG00000098041	15.0621	11.1643	16.3199	3.7747	2.74377	3.72439	14.1821	3.41429	2.05453	0.00266937	0.010962	Gm26981	7	92729840	92733748	+	3169	lincRNA	predicted gene, 26981 [Source:MGI Symbol;Acc:MGI:5504096]	-
ENSMUSG00000113582	12.7449	16.2389	13.2599	1.88735	6.40214	1.8622	14.0812	3.38389	2.05276	0.00535823	0.0197756	Gm33929	12	73448318	73449215	+	367	lincRNA	predicted gene, 33929 [Source:MGI Symbol;Acc:MGI:5593088]	-
ENSMUSG00000024308	24168.9	24147.3	24030.1	6034.8	5697.9	5727.18	24115.4	5819.96	2.05088	2.74586e-117	6.78389e-115	Tapbp	17	33915899	33929288	+	3296	protein_coding	TAP binding protein [Source:MGI Symbol;Acc:MGI:1201689]	-
ENSMUSG00000018920	14161.9	9118.16	9062.66	2773.46	2541.65	2498.13	10780.9	2604.41	2.04939	1.14277e-21	2.94909e-20	Cxcl16	11	70453983	70459984	-	3021	protein_coding	chemokine (C-X-C motif) ligand 16 [Source:MGI Symbol;Acc:MGI:1932682]	-
ENSMUSG00000055216	47.5036	8.11947	10.2	6.60573	5.48755	3.72439	21.941	5.27255	2.04908	0.0135337	0.0428266	9430025C20Rik	4	3806635	3808751	-	2115	pseudogene	RIKEN cDNA 9430025C20 gene [Source:MGI Symbol;Acc:MGI:3045277]	-
ENSMUSG00000022876	1035.81	704.364	778.257	224.595	199.381	184.357	839.477	202.778	2.04906	4.26532e-23	1.15763e-21	Samsn1	16	75858793	76022281	-	4935	protein_coding	SAM domain, SH3 domain and nuclear localization signals, 1 [Source:MGI Symbol;Acc:MGI:1914992]	-
ENSMUSG00000033538	1641.77	1213.86	1197.48	328.399	300.9	351.024	1351.03	326.774	2.04733	5.34978e-28	1.76922e-26	Casp4	9	5308828	5336783	+	3710	protein_coding	caspase 4, apoptosis-related cysteine peptidase [Source:MGI Symbol;Acc:MGI:107700]	-
ENSMUSG00000056501	9295.63	5176.16	4908.22	1595.75	1494.44	1598.69	6460.01	1562.96	2.04717	1.30388e-14	2.35539e-13	Cebpb	2	167688915	167690418	+	1504	protein_coding	CCAAT/enhancer binding protein (C/EBP), beta [Source:MGI Symbol;Acc:MGI:88373]	C/EBP
ENSMUSG00000078349	50.9794	73.0752	75.4797	16.9862	11.8897	19.5531	66.5114	16.143	2.047	2.83451e-08	2.98183e-07	AW011738	4	156203304	156205151	+	1848	protein_coding	expressed sequence AW011738 [Source:MGI Symbol;Acc:MGI:2140540]	-
ENSMUSG00000026821	3394.77	4831.08	4649.14	1053.14	1051.78	1014.9	4291.66	1039.94	2.04519	3.55942e-31	1.32297e-29	Ralgds	2	28513125	28553081	+	6159	protein_coding	ral guanine nucleotide dissociation stimulator [Source:MGI Symbol;Acc:MGI:107485]	-
ENSMUSG00000019850	3965.97	5410.61	4983.7	1152.23	1119.46	1223.46	4786.76	1165.05	2.0388	2.27067e-36	9.90836e-35	Tnfaip3	10	19000910	19015657	-	7226	protein_coding	tumor necrosis factor, alpha-induced protein 3 [Source:MGI Symbol;Acc:MGI:1196377]	-
ENSMUSG00000039997	2310.29	2728.14	2982.47	620.938	643.872	693.668	2673.63	652.826	2.03423	4.53183e-41	2.27948e-39	Ifi203	1	173920407	173942672	-	6706	protein_coding	interferon activated gene 203 [Source:MGI Symbol;Acc:MGI:96428]	-
ENSMUSG00000079491	476.194	343.047	344.759	130.227	78.6548	76.35	388	95.0773	2.02876	3.12646e-13	5.06505e-12	H2-T10	17	36115876	36121465	-	3419	polymorphic_pseudogene	histocompatibility 2, T region locus 10 [Source:MGI Symbol;Acc:MGI:95942]	-
ENSMUSG00000049037	8294.58	6713.78	6992.07	1799.59	1795.34	1797.02	7333.48	1797.32	2.02856	7.30851e-53	5.03209e-51	Clec4a1	6	122921848	122934619	+	1558	protein_coding	C-type lectin domain family 4, member a1 [Source:MGI Symbol;Acc:MGI:3036291]	-
ENSMUSG00000054404	7796.38	10143.2	10322.4	2362.02	2381.59	2199.25	9420.66	2314.29	2.02533	7.7903e-38	3.53722e-36	Slfn5	11	82951349	82964840	+	6326	protein_coding	schlafen 5 [Source:MGI Symbol;Acc:MGI:1329004]	-
ENSMUSG00000009585	2119.12	2148.61	2067.53	542.613	527.719	486.033	2111.76	518.788	2.02524	9.25678e-71	9.31221e-69	Apobec3	15	79891659	79915906	+	9454	protein_coding	apolipoprotein B mRNA editing enzyme, catalytic polypeptide 3 [Source:MGI Symbol;Acc:MGI:1933111]	-
ENSMUSG00000010406	3178.1	1158.04	1279.08	500.148	429.858	450.651	1871.74	460.219	2.02376	6.85059e-08	6.88748e-07	Mrpl52	14	54426909	54429756	+	1109	protein_coding	mitochondrial ribosomal protein L52 [Source:MGI Symbol;Acc:MGI:1916086]	-
ENSMUSG00000054843	242.152	528.78	488.578	88.7055	115.238	106.145	419.837	103.363	2.02286	2.6767e-10	3.52971e-09	Atrnl1	19	57611034	58133338	+	6581	protein_coding	attractin like 1 [Source:MGI Symbol;Acc:MGI:2147749]	-
ENSMUSG00000039209	42.8691	22.3285	18.3599	8.49308	5.48755	6.51768	27.8525	6.83277	2.02188	0.000422857	0.00215338	Rpl39l	16	10170226	10174911	+	831	protein_coding	ribosomal protein L39-like [Source:MGI Symbol;Acc:MGI:1915422]	-
ENSMUSG00000095609	2785.33	2056.25	1972.67	556.768	581.68	540.037	2271.42	559.495	2.02108	8.67115e-29	2.96691e-27	Gm21188	13	120034605	120052194	-	4572	protein_coding	predicted gene, 21188 [Source:MGI Symbol;Acc:MGI:5434543]	-
ENSMUSG00000022425	11.5862	18.2688	15.2999	3.7747	2.74377	4.65549	15.0517	3.72465	2.02064	0.00249506	0.0103346	Enpp2	15	54838901	54952892	-	5779	protein_coding	ectonucleotide pyrophosphatase/phosphodiesterase 2 [Source:MGI Symbol;Acc:MGI:1321390]	-
ENSMUSG00000099757	695.174	703.349	621.178	156.65	175.601	165.735	673.233	165.996	2.01948	1.3157e-41	6.75955e-40	BE692007	19	11470166	11484578	-	5236	processed_transcript	expressed sequence BE692007 [Source:MGI Symbol;Acc:MGI:3035348]	-
ENSMUSG00000027610	916.471	766.275	818.037	234.975	193.893	188.082	833.594	205.65	2.01901	1.01383e-33	4.0845e-32	Gss	2	155563181	155592810	-	5915	protein_coding	glutathione synthetase [Source:MGI Symbol;Acc:MGI:95852]	-
ENSMUSG00000002108	7745.4	6019.57	6086.32	1668.42	1574.93	1665.73	6617.09	1636.36	2.01562	2.17589e-40	1.06265e-38	Nr1h3	2	91184061	91202834	-	2515	protein_coding	nuclear receptor subfamily 1, group H, member 3 [Source:MGI Symbol;Acc:MGI:1352462]	THR-like
ENSMUSG00000029534	411.311	364.361	353.939	100.03	89.6299	90.3165	376.537	93.3253	2.01188	1.61247e-30	5.86353e-29	St7	6	17692933	17943025	+	9042	protein_coding	suppression of tumorigenicity 7 [Source:MGI Symbol;Acc:MGI:1927450]	-
ENSMUSG00000036634	332.525	252.718	288.659	86.8181	72.2527	57.7281	291.301	72.2663	2.01052	4.12473e-18	8.99941e-17	Mag	7	30899176	30914873	-	4072	protein_coding	myelin-associated glycoprotein [Source:MGI Symbol;Acc:MGI:96912]	-
ENSMUSG00000040339	3505.99	5072.64	4924.54	1098.44	1105.74	1148.97	4501.06	1117.72	2.00985	2.23143e-28	7.52772e-27	Fam102b	3	108970997	109027607	-	5702	protein_coding	family with sequence similarity 102, member B [Source:MGI Symbol;Acc:MGI:3036259]	-
ENSMUSG00000046417	465.767	476.004	490.618	121.734	126.214	108.007	477.463	118.652	2.00874	1.67782e-37	7.53674e-36	Lrrc75a	11	62604884	62648523	-	2089	protein_coding	leucine rich repeat containing 75A [Source:MGI Symbol;Acc:MGI:2682293]	-
ENSMUSG00000038507	3607.95	4700.16	4714.42	1102.21	1034.4	1115.45	4340.84	1084.02	2.00175	4.89862e-37	2.17717e-35	Parp12	6	39086410	39118349	-	3995	protein_coding	poly (ADP-ribose) polymerase family, member 12 [Source:MGI Symbol;Acc:MGI:2143990]	-
ENSMUSG00000030600	37.0759	87.2843	75.4797	15.0988	19.2064	15.8287	66.6133	16.7113	1.99827	3.37719e-06	2.62064e-05	Lrfn1	7	28451980	28468242	+	3919	protein_coding	leucine rich repeat and fibronectin type III domain containing 1 [Source:MGI Symbol;Acc:MGI:2136810]	-
ENSMUSG00000016528	20019.9	18861.5	18558.8	4858.04	4725.69	4809.12	19146.7	4797.62	1.99669	2.35366e-100	4.16225e-98	Mapkapk2	1	131053700	131097826	-	3041	protein_coding	MAP kinase-activated protein kinase 2 [Source:MGI Symbol;Acc:MGI:109298]	-
novel.3	52.138	64.9557	64.2598	10.3804	15.548	19.5531	60.4512	15.1605	1.99631	5.82763e-08	5.89074e-07	-	1	170941522	170950109	+	3289	-	PF00429:ENV polyprotein (coat polyprotein)|PF18697:Murine leukemia virus (MLV) integrase (IN) C-terminal domain	-
ENSMUSG00000030124	27.807	20.2987	22.4399	5.66205	8.23132	3.72439	23.5152	5.87259	1.99616	0.000291732	0.00155689	Lag3	6	124904361	124911705	-	2109	protein_coding	lymphocyte-activation gene 3 [Source:MGI Symbol;Acc:MGI:106588]	-
ENSMUSG00000026893	415.946	401.914	461.038	103.804	112.495	104.283	426.299	106.861	1.9961	2.08081e-33	8.32324e-32	Gca	2	62664285	62694109	+	3409	protein_coding	grancalcin [Source:MGI Symbol;Acc:MGI:1918521]	-
ENSMUSG00000070524	12.7449	15.224	9.17996	4.71838	0.914591	3.72439	12.3829	3.11912	1.99404	0.00995505	0.033144	Fcrlb	1	170907273	170912941	-	1284	protein_coding	Fc receptor-like B [Source:MGI Symbol;Acc:MGI:3576487]	-
ENSMUSG00000029373	1941.85	879.947	886.377	286.877	350.288	299.813	1236.06	312.326	1.98416	1.84703e-09	2.23399e-08	Pf4	5	90772435	90773383	+	721	protein_coding	platelet factor 4 [Source:MGI Symbol;Acc:MGI:1888711]	-
ENSMUSG00000025959	134.4	727.707	618.118	116.072	151.822	107.076	493.408	124.99	1.98142	0.000106701	0.000625679	Klf7	1	64029447	64122282	-	8131	protein_coding	Kruppel-like factor 7 (ubiquitous) [Source:MGI Symbol;Acc:MGI:1935151]	zf-C2H2
ENSMUSG00000041135	981.354	827.171	829.257	246.299	201.21	221.601	879.26	223.037	1.97881	3.0161e-34	1.23286e-32	Ripk2	4	16122733	16163647	-	2816	protein_coding	receptor (TNFRSF)-interacting serine-threonine kinase 2 [Source:MGI Symbol;Acc:MGI:1891456]	-
ENSMUSG00000029366	2005.58	2465.27	2226.65	546.388	567.046	587.523	2232.5	566.986	1.97749	4.48083e-47	2.76757e-45	Dck	5	88764996	88783281	+	3781	protein_coding	deoxycytidine kinase [Source:MGI Symbol;Acc:MGI:102726]	-
ENSMUSG00000001123	5071.29	4699.14	4633.84	1234.33	1233.78	1195.53	4801.43	1221.21	1.97504	2.02017e-80	2.47729e-78	Lgals9	11	78962974	78984946	-	2137	protein_coding	lectin, galactose binding, soluble 9 [Source:MGI Symbol;Acc:MGI:109496]	-
ENSMUSG00000022831	22488.9	18897	19628.8	5516.72	5086.04	4936.68	20338.2	5179.81	1.9732	7.75001e-54	5.47059e-52	Hcls1	16	36934983	36963212	+	2525	protein_coding	hematopoietic cell specific Lyn substrate 1 [Source:MGI Symbol;Acc:MGI:104568]	-
ENSMUSG00000037752	614.07	683.05	713.997	171.749	197.552	143.389	670.373	170.897	1.97195	3.97345e-28	1.31925e-26	Xkr8	4	132724897	132732546	-	4312	protein_coding	X-linked Kx blood group related 8 [Source:MGI Symbol;Acc:MGI:2685877]	-
ENSMUSG00000027222	1494.62	906.335	927.176	306.694	263.402	279.329	1109.38	283.142	1.96972	2.80703e-16	5.54801e-15	Pex16	2	92374676	92381217	+	1775	protein_coding	peroxisomal biogenesis factor 16 [Source:MGI Symbol;Acc:MGI:1338829]	-
ENSMUSG00000028691	151591	79044	81935.3	27834.6	26759.1	25565.1	104190	26719.6	1.96324	3.74286e-13	6.04617e-12	Prdx1	4	116685544	116700822	+	3043	protein_coding	peroxiredoxin 1 [Source:MGI Symbol;Acc:MGI:99523]	-
ENSMUSG00000029553	1086.79	851.529	923.096	281.215	225.904	227.188	953.805	244.769	1.96206	2.68714e-28	8.97494e-27	Tfec	6	16833373	16898441	-	5594	protein_coding	transcription factor EC [Source:MGI Symbol;Acc:MGI:1333760]	bHLH
ENSMUSG00000038781	30.1242	12.1792	19.3799	5.66205	5.48755	4.65549	20.5611	5.26836	1.95737	0.00163288	0.00714571	Stap2	17	55997077	56005584	-	2569	protein_coding	signal transducing adaptor family member 2 [Source:MGI Symbol;Acc:MGI:2147039]	-
ENSMUSG00000054435	26.6483	6.0896	14.2799	4.71838	5.48755	1.8622	15.6726	4.02271	1.95309	0.0148207	0.04622	Gimap4	6	48684549	48692060	+	1837	protein_coding	GTPase, IMAP family member 4 [Source:MGI Symbol;Acc:MGI:1349656]	-
ENSMUSG00000020134	2102.9	2556.62	2348.03	597.346	584.424	632.215	2335.85	604.662	1.95	2.03742e-47	1.26773e-45	Peli1	11	21091291	21150323	+	6553	protein_coding	pellino 1 [Source:MGI Symbol;Acc:MGI:1914495]	-
ENSMUSG00000023349	2573.3	1568.07	1625.87	459.57	504.854	527.932	1922.42	497.452	1.94995	4.14811e-17	8.63547e-16	Clec4n	6	123229843	123247021	+	1420	protein_coding	C-type lectin domain family 4, member n [Source:MGI Symbol;Acc:MGI:1861231]	-
ENSMUSG00000031955	13.9035	20.2987	19.3799	3.7747	3.65836	6.51768	17.8607	4.65025	1.9459	0.00152788	0.00672652	Bcar1	8	111710474	111743809	-	4547	protein_coding	breast cancer anti-estrogen resistance 1 [Source:MGI Symbol;Acc:MGI:108091]	-
ENSMUSG00000020572	11777.4	10681.2	10542.7	2820.64	2883.71	2871.51	11000.4	2858.62	1.94411	2.22922e-77	2.58282e-75	Nampt	12	32819545	32853349	+	5054	protein_coding	nicotinamide phosphoribosyltransferase [Source:MGI Symbol;Acc:MGI:1929865]	-
ENSMUSG00000096727	3638.08	2035.96	2123.63	748.334	647.53	632.215	2599.22	676.027	1.94274	4.36189e-14	7.60163e-13	Psmb9	17	34181988	34187764	-	3659	protein_coding	proteasome (prosome, macropain) subunit, beta type 9 (large multifunctional peptidase 2) [Source:MGI Symbol;Acc:MGI:1346526]	-
ENSMUSG00000025429	413.628	1056.55	979.196	194.397	207.612	235.568	816.457	212.526	1.94222	1.41196e-08	1.54938e-07	Pstpip2	18	77794545	77882007	+	1395	protein_coding	proline-serine-threonine phosphatase-interacting protein 2 [Source:MGI Symbol;Acc:MGI:1335088]	-
ENSMUSG00000050732	10614.1	5085.83	5232.58	1876.97	1779.79	1790.5	6977.52	1815.75	1.94207	6.91685e-11	9.57981e-10	Vamp8	6	72385223	72390703	-	2311	protein_coding	vesicle-associated membrane protein 8 [Source:MGI Symbol;Acc:MGI:1336882]	-
ENSMUSG00000038508	3420.26	2195.3	2139.95	704.925	642.957	671.321	2585.17	673.068	1.94122	1.72107e-18	3.84495e-17	Gdf15	8	70629393	70632456	-	1852	protein_coding	growth differentiation factor 15 [Source:MGI Symbol;Acc:MGI:1346047]	-
ENSMUSG00000031379	242.152	141.076	148.919	44.3527	55.79	38.175	177.382	46.1059	1.94111	5.54428e-10	7.09397e-09	Pir	X	164269371	164373011	+	5553	protein_coding	pirin [Source:MGI Symbol;Acc:MGI:1916906]	-
ENSMUSG00000024424	709.077	651.587	628.318	177.411	171.943	169.46	662.994	172.938	1.93827	1.25129e-41	6.44837e-40	Ttc39c	18	12599926	12737050	+	5197	protein_coding	tetratricopeptide repeat domain 39C [Source:MGI Symbol;Acc:MGI:1919997]	-
ENSMUSG00000067212	20002.5	13878.2	14403.4	4384.31	4087.31	4142.45	16094.7	4204.69	1.93647	2.33281e-26	7.19105e-25	H2-T23	17	36029773	36032855	-	2889	protein_coding	histocompatibility 2, T region locus 23 [Source:MGI Symbol;Acc:MGI:95957]	-
ENSMUSG00000043017	687.064	840.365	917.996	218.933	222.246	198.324	815.142	213.167	1.93566	1.56401e-28	5.31889e-27	Ptgir	7	16906490	16910905	+	3334	protein_coding	prostaglandin I receptor (IP) [Source:MGI Symbol;Acc:MGI:99535]	-
ENSMUSG00000047810	5883.49	5775.99	5848.66	1523.09	1492.61	1566.11	5836.04	1527.27	1.93404	2.32844e-96	3.83507e-94	Ccdc88b	19	6844623	6858211	-	4959	protein_coding	coiled-coil domain containing 88B [Source:MGI Symbol;Acc:MGI:1925567]	-
ENSMUSG00000059895	736.884	558.213	616.078	192.51	153.651	154.562	637.058	166.908	1.93202	6.93749e-24	1.92963e-22	Ptp4a3	15	73723145	73758766	+	9351	protein_coding	protein tyrosine phosphatase 4a3 [Source:MGI Symbol;Acc:MGI:1277098]	-
ENSMUSG00000083678	232.883	154.27	107.1	50.9585	38.4128	40.0372	164.751	43.1362	1.93167	2.34125e-08	2.48969e-07	Gm12989	4	135715868	135716598	-	731	processed_pseudogene	predicted gene 12989 [Source:MGI Symbol;Acc:MGI:3652245]	-
ENSMUSG00000095457	10.4276	10.1493	18.3599	5.66205	1.82918	2.79329	12.979	3.42818	1.92813	0.0105109	0.0347604	Gm8989	7	106323414	106330688	-	7275	unprocessed_pseudogene	predicted gene 8989 [Source:MGI Symbol;Acc:MGI:3704114]	-
ENSMUSG00000049327	5430.47	4980.28	5262.16	1389.09	1295.98	1433.89	5224.3	1372.99	1.9279	2.00467e-69	2.00467e-67	Kmt5a	5	124439930	124462308	+	5307	protein_coding	lysine methyltransferase 5A [Source:MGI Symbol;Acc:MGI:1915206]	-
ENSMUSG00000090272	3335.68	2434.83	2526.53	710.587	717.039	756.051	2765.68	727.893	1.92559	1.97563e-29	6.88603e-28	Mndal	1	173849126	173942491	-	3628	protein_coding	myeloid nuclear differentiation antigen like [Source:MGI Symbol;Acc:MGI:3780953]	-
ENSMUSG00000054708	352.221	427.287	387.598	113.241	94.2029	101.49	389.036	102.978	1.91885	3.37994e-26	1.0343e-24	Ankrd24	10	81628540	81647610	+	8142	protein_coding	ankyrin repeat domain 24 [Source:MGI Symbol;Acc:MGI:1890394]	-
ENSMUSG00000035235	538.76	415.108	401.878	117.959	138.103	102.421	451.915	119.494	1.91783	1.80902e-19	4.24462e-18	Trim13	14	61598247	61605946	+	1650	protein_coding	tripartite motif-containing 13 [Source:MGI Symbol;Acc:MGI:1913847]	-
ENSMUSG00000114871	45.1863	84.2395	83.6397	20.7609	13.7189	22.3463	71.0218	18.942	1.91133	1.60113e-06	1.30831e-05	Gm21370	13	120015264	120015972	-	709	processed_pseudogene	predicted gene, 21370 [Source:MGI Symbol;Acc:MGI:5434725]	-
ENSMUSG00000033066	7302.8	9748.43	9618.56	2395.05	2328.55	2382.68	8889.93	2368.76	1.90812	1.09072e-33	4.38374e-32	Gas7	11	67455437	67688990	+	11342	protein_coding	growth arrest specific 7 [Source:MGI Symbol;Acc:MGI:1202388]	-
ENSMUSG00000015340	61631.8	91101.4	89070.1	21205.3	21563.3	21713.2	80601.1	21493.9	1.90688	7.23164e-25	2.13143e-23	Cybb	X	9435252	9487771	-	5808	protein_coding	cytochrome b-245, beta polypeptide [Source:MGI Symbol;Acc:MGI:88574]	-
ENSMUSG00000038058	1253.63	1846.16	1906.37	429.372	462.783	446.927	1668.72	446.361	1.90277	4.11233e-21	1.0389e-19	Nod1	6	54923949	54972612	-	5079	protein_coding	nucleotide-binding oligomerization domain containing 1 [Source:MGI Symbol;Acc:MGI:1341839]	-
ENSMUSG00000089936	8.11036	17.2539	9.17996	1.88735	4.57295	2.79329	11.5147	3.08453	1.90196	0.0155689	0.0480715	Gm16199	6	120005998	120006285	+	288	processed_pseudogene	predicted gene 16199 [Source:MGI Symbol;Acc:MGI:3801797]	-
ENSMUSG00000026031	5912.45	9003.47	8655.69	2052.49	2154.78	2109.87	7857.2	2105.71	1.89978	1.16119e-22	3.0965e-21	Cflar	1	58711508	58758884	+	12669	protein_coding	CASP8 and FADD-like apoptosis regulator [Source:MGI Symbol;Acc:MGI:1336166]	-
ENSMUSG00000019122	16706.2	10566.5	10334.6	3439.7	3242.22	3422.71	12535.8	3368.21	1.89595	7.13794e-18	1.54334e-16	Ccl9	11	83572919	83578636	-	3045	protein_coding	chemokine (C-C motif) ligand 9 [Source:MGI Symbol;Acc:MGI:104533]	-
ENSMUSG00000036362	290.814	358.271	369.239	86.8181	95.1175	92.1787	339.441	91.3714	1.89436	3.50763e-23	9.55076e-22	P2ry13	3	59207892	59210882	-	2528	protein_coding	purinergic receptor P2Y, G-protein coupled 13 [Source:MGI Symbol;Acc:MGI:1921441]	-
ENSMUSG00000027215	6374.75	5549.66	5535.52	1572.16	1574.01	1551.21	5819.97	1565.79	1.894	3.17125e-59	2.56139e-57	Cd82	2	93419111	93463140	-	3005	protein_coding	CD82 antigen [Source:MGI Symbol;Acc:MGI:104651]	-
ENSMUSG00000060519	6757.09	6650.86	6568.77	1859.04	1735.89	1784.91	6658.91	1793.28	1.8927	7.3338e-88	1.02673e-85	Tor3a	1	156653617	156674356	-	3892	protein_coding	torsin family 3, member A [Source:MGI Symbol;Acc:MGI:1353652]	-
ENSMUSG00000034248	2376.34	3743.07	3597.53	919.14	859.715	839.85	3238.98	872.902	1.89185	8.03799e-20	1.91544e-18	Slc25a37	14	69241848	69285112	-	6021	protein_coding	solute carrier family 25, member 37 [Source:MGI Symbol;Acc:MGI:1914962]	-
ENSMUSG00000085501	60.2484	36.5376	34.6799	10.3804	13.7189	11.1732	43.822	11.7575	1.89181	1.51882e-05	0.000105395	Gm11772	11	120235234	120236122	-	532	antisense	predicted gene 11772 [Source:MGI Symbol;Acc:MGI:3649468]	-
ENSMUSG00000042333	580.47	1769.03	1711.55	354.822	383.214	360.335	1353.68	366.123	1.88675	6.7534e-07	5.86948e-06	Tnfrsf14	4	154921933	154928563	-	1438	protein_coding	tumor necrosis factor receptor superfamily, member 14 (herpesvirus entry mediator) [Source:MGI Symbol;Acc:MGI:2675303]	-
ENSMUSG00000003283	10645.4	9320.13	9222.8	2676.26	2634.94	2581.93	9729.46	2631.04	1.88666	2.26396e-60	1.91129e-58	Hck	2	153108468	153151441	+	2092	protein_coding	hemopoietic cell kinase [Source:MGI Symbol;Acc:MGI:96052]	-
novel.17	34.7587	14.2091	23.4599	4.71838	5.48755	9.31098	24.1426	6.50563	1.88563	0.0016372	0.00716088	-	11	118377420	118387953	-	999	-	-	-
ENSMUSG00000038188	2378.65	2186.17	2268.47	604.896	638.384	615.456	2277.76	619.579	1.87803	3.77976e-65	3.45109e-63	Scarf1	11	75513540	75526582	+	2887	protein_coding	scavenger receptor class F, member 1 [Source:MGI Symbol;Acc:MGI:2449455]	-
ENSMUSG00000029007	3481.66	4177.47	4205.44	1065.41	1084.7	1082.87	3954.86	1077.66	1.87588	2.73264e-46	1.63958e-44	Agtrap	4	148077061	148088031	-	4236	protein_coding	angiotensin II, type I receptor-associated protein [Source:MGI Symbol;Acc:MGI:1339977]	-
ENSMUSG00000049502	2400.67	3725.82	3777.05	904.984	873.434	926.442	3301.18	901.62	1.87258	3.34527e-19	7.784e-18	Dtx3l	16	35926511	35939151	-	5725	protein_coding	deltex 3-like, E3 ubiquitin ligase [Source:MGI Symbol;Acc:MGI:2656973]	-
ENSMUSG00000113902	1656.83	565.318	662.997	293.483	255.171	239.292	961.716	262.649	1.87204	1.89707e-06	1.53742e-05	Ndufb1-ps	12	101968090	101977068	-	1153	bidirectional_promoter_lncRNA	NADH:ubiquinone oxidoreductase subunit B1 [Source:MGI Symbol;Acc:MGI:3780865]	-
ENSMUSG00000078606	229.407	436.421	407.998	103.804	83.2278	107.076	357.942	98.0361	1.86977	1.29164e-10	1.74996e-09	Gm4070	7	105895139	105953967	-	9275	protein_coding	predicted gene 4070 [Source:MGI Symbol;Acc:MGI:3782245]	-
ENSMUSG00000028367	16752.5	8000.72	8125.29	3038.63	3036.44	2942.27	10959.5	3005.78	1.86632	4.73225e-10	6.09209e-09	Txn1	4	57943373	57956411	-	1051	protein_coding	thioredoxin 1 [Source:MGI Symbol;Acc:MGI:98874]	-
ENSMUSG00000108772	47.5036	13.1941	14.2799	6.60573	6.40214	7.44878	24.9925	6.81888	1.86553	0.00630706	0.0226746	Gm6063	6	71641612	71642096	-	485	processed_pseudogene	predicted gene 6063 [Source:MGI Symbol;Acc:MGI:3645395]	-
ENSMUSG00000063268	2138.82	2408.44	2341.91	685.108	621.007	586.592	2296.39	630.902	1.86413	1.10671e-46	6.71219e-45	Parp10	15	76231174	76243441	-	4275	protein_coding	poly (ADP-ribose) polymerase family, member 10 [Source:MGI Symbol;Acc:MGI:3712326]	-
ENSMUSG00000021990	627.974	1152.96	1079.16	251.961	259.744	277.467	953.365	263.057	1.85817	3.07633e-13	4.99347e-12	Spata13	14	60634001	60764556	+	9102	protein_coding	spermatogenesis associated 13 [Source:MGI Symbol;Acc:MGI:104838]	-
ENSMUSG00000073002	319.78	168.479	169.319	54.7332	57.6192	68.9012	219.193	60.4179	1.8571	1.02461e-08	1.14757e-07	Vamp5	6	72368794	72380468	-	2707	protein_coding	vesicle-associated membrane protein 5 [Source:MGI Symbol;Acc:MGI:1858622]	-
ENSMUSG00000033278	53.2967	101.493	100.98	27.3666	15.548	27.9329	85.2565	23.6159	1.85624	2.92061e-06	2.29389e-05	Ptprm	17	66666947	67354457	-	8828	protein_coding	protein tyrosine phosphatase, receptor type, M [Source:MGI Symbol;Acc:MGI:102694]	-
ENSMUSG00000040010	148.304	162.389	195.839	45.2964	41.1566	54.0037	168.844	46.8189	1.85216	3.26845e-14	5.75575e-13	Slc7a5	8	121881150	121907694	-	3708	protein_coding	solute carrier family 7 (cationic amino acid transporter, y+ system), member 5 [Source:MGI Symbol;Acc:MGI:1298205]	-
ENSMUSG00000072109	336.001	179.643	186.659	61.3389	78.6548	54.9348	234.101	64.9762	1.84696	1.02397e-08	1.14757e-07	A530040E14Rik	1	85105946	85114035	+	2323	antisense	RIKEN cDNA A530040E14 gene [Source:MGI Symbol;Acc:MGI:3612703]	-
ENSMUSG00000024871	24.3311	15.224	17.3399	1.88735	5.48755	8.37988	18.965	5.25159	1.84608	0.00424532	0.0162242	Doc2g	19	4003321	4007005	+	3027	protein_coding	double C2, gamma [Source:MGI Symbol;Acc:MGI:1926250]	-
ENSMUSG00000030559	30.1242	27.4032	19.3799	4.71838	8.23132	8.37988	25.6358	7.10986	1.84541	0.000397724	0.00204398	Rab38	7	88430273	88491572	+	1577	protein_coding	RAB38, member RAS oncogene family [Source:MGI Symbol;Acc:MGI:1919683]	-
ENSMUSG00000028982	265.325	166.449	192.779	53.7895	65.8505	54.0037	208.184	57.8812	1.84423	3.29664e-12	5.03945e-11	Slc25a33	4	149744036	149774277	-	1887	protein_coding	solute carrier family 25, member 33 [Source:MGI Symbol;Acc:MGI:1917806]	-
ENSMUSG00000033213	62.5657	35.5227	32.6399	13.2115	10.9751	12.1043	43.5761	12.0969	1.84385	3.98357e-05	0.000255826	AA467197	2	122636986	122641191	+	1203	protein_coding	expressed sequence AA467197 [Source:MGI Symbol;Acc:MGI:3034182]	-
ENSMUSG00000020089	659.257	423.227	404.938	126.452	142.676	146.182	495.807	138.437	1.83934	7.66564e-14	1.3101e-12	Ppa1	10	61648552	61674168	+	2902	protein_coding	pyrophosphatase (inorganic) 1 [Source:MGI Symbol;Acc:MGI:97831]	-
ENSMUSG00000036206	527.174	627.229	622.198	161.368	173.772	162.942	592.2	166.028	1.83528	3.6806e-31	1.36499e-29	Sh3bp4	1	89070415	89155068	+	5112	protein_coding	SH3-domain binding protein 4 [Source:MGI Symbol;Acc:MGI:2138297]	-
ENSMUSG00000026088	523.698	402.929	428.398	125.509	140.847	115.456	451.675	127.271	1.82612	1.11369e-21	2.87845e-20	Mitd1	1	37874801	37890411	-	2770	protein_coding	MIT, microtubule interacting and transport, domain containing 1 [Source:MGI Symbol;Acc:MGI:1916278]	-
ENSMUSG00000085913	91.5312	120.777	119.34	23.5919	37.4982	32.5884	110.549	31.2262	1.82452	4.66869e-10	6.0195e-09	Gm15601	14	45563834	45598512	+	4323	antisense	predicted gene 15601 [Source:MGI Symbol;Acc:MGI:3783048]	-
ENSMUSG00000096957	96.1657	97.4336	63.2398	26.4229	27.4377	18.622	85.613	24.1609	1.8236	5.83948e-08	5.89917e-07	E230013L22Rik	8	11477929	11480241	+	1856	bidirectional_promoter_lncRNA	RIKEN cDNA E230013L22 gene [Source:MGI Symbol;Acc:MGI:2142601]	-
ENSMUSG00000073489	6284.37	4725.53	4864.36	1437.22	1514.56	1533.52	5291.42	1495.1	1.82327	3.77376e-30	1.35759e-28	Ifi204	1	173747293	173766943	-	3561	protein_coding	interferon activated gene 204 [Source:MGI Symbol;Acc:MGI:96429]	-
ENSMUSG00000004947	1200.33	1115.41	1089.36	343.498	291.754	327.746	1135.03	321	1.82207	1.21851e-40	5.98565e-39	Dtx2	5	135994800	136032872	+	7032	protein_coding	deltex 2, E3 ubiquitin ligase [Source:MGI Symbol;Acc:MGI:1921448]	-
ENSMUSG00000030595	2575.62	1808.61	1860.47	658.685	534.121	580.074	2081.57	590.96	1.81634	2.8324e-20	6.92639e-19	Nfkbib	7	28758251	28767512	-	2169	protein_coding	nuclear factor of kappa light polypeptide gene enhancer in B cells inhibitor, beta [Source:MGI Symbol;Acc:MGI:104752]	-
ENSMUSG00000021575	303.559	432.362	455.938	115.128	111.58	112.663	397.286	113.124	1.81359	1.11467e-16	2.25893e-15	Ahrr	13	74211118	74292331	-	9441	protein_coding	aryl-hydrocarbon receptor repressor [Source:MGI Symbol;Acc:MGI:1333776]	bHLH
ENSMUSG00000040717	12.7449	15.224	14.2799	3.7747	4.57295	3.72439	14.0829	4.02402	1.80833	0.00507997	0.0189232	Il17rd	14	27038941	27107286	+	10985	protein_coding	interleukin 17 receptor D [Source:MGI Symbol;Acc:MGI:2159727]	-
ENSMUSG00000050212	639.56	350.152	358.019	142.495	133.53	108.938	449.244	128.321	1.80669	5.64015e-10	7.21115e-09	Eva1b	4	126147744	126149875	+	1942	protein_coding	eva-1 homolog B (C. elegans) [Source:MGI Symbol;Acc:MGI:1922063]	-
ENSMUSG00000097081	61.407	57.8512	75.4797	18.8735	17.3772	19.5531	64.9126	18.6013	1.80428	3.91336e-08	4.03587e-07	Gm10425	12	111426874	111430946	-	3364	antisense	predicted gene 10425 [Source:MGI Symbol;Acc:MGI:3642471]	-
ENSMUSG00000029449	125.131	132.956	136.679	33.9723	40.242	39.1061	131.589	37.7735	1.80075	2.7339e-14	4.84489e-13	Rhof	5	123103044	123132692	-	4602	protein_coding	ras homolog family member F (in filopodia) [Source:MGI Symbol;Acc:MGI:1345629]	-
ENSMUSG00000044244	88.0554	73.0752	72.4197	27.3666	19.2064	20.4841	77.8501	22.3524	1.79956	6.90924e-09	7.88019e-08	Il20rb	9	100457719	100486788	-	4206	protein_coding	interleukin 20 receptor beta [Source:MGI Symbol;Acc:MGI:2143266]	-
ENSMUSG00000087593	19.6966	9.1344	13.2599	3.7747	6.40214	1.8622	14.0303	4.01301	1.79657	0.013701	0.0432645	Gm16174	7	19816553	19818625	+	402	antisense	predicted gene 16174 [Source:MGI Symbol;Acc:MGI:3801857]	-
ENSMUSG00000002699	3448.06	3419.31	3445.55	992.746	1024.34	954.375	3437.64	990.488	1.79516	6.70944e-73	7.13408e-71	Lcp2	11	34046920	34092295	+	4459	protein_coding	lymphocyte cytosolic protein 2 [Source:MGI Symbol;Acc:MGI:1321402]	-
ENSMUSG00000106734	4505.89	4073.94	4127.92	1243.76	1163.36	1259.78	4235.92	1222.3	1.793	4.41519e-58	3.43404e-56	Gm20559	6	3333194	3346128	-	4690	processed_transcript	predicted gene, 20559 [Source:MGI Symbol;Acc:MGI:5295666]	-
ENSMUSG00000035107	215.504	363.346	415.138	100.03	84.1424	103.352	331.329	95.8413	1.79102	3.91398e-10	5.08545e-09	Dcbld2	16	58408443	58469727	+	8401	protein_coding	discoidin, CUB and LCCL domain containing 2 [Source:MGI Symbol;Acc:MGI:1920629]	-
ENSMUSG00000031024	92.6899	156.3	126.48	43.4091	32.0107	33.5195	125.156	36.3131	1.78834	5.22959e-09	6.04244e-08	St5	7	109523911	109703605	-	5738	protein_coding	suppression of tumorigenicity 5 [Source:MGI Symbol;Acc:MGI:108517]	-
ENSMUSG00000026131	953.547	2948.38	2894.75	624.713	688.687	655.493	2265.56	656.298	1.7876	2.87004e-06	2.25628e-05	Dst	1	33908225	34308661	+	41155	protein_coding	dystonin [Source:MGI Symbol;Acc:MGI:104627]	-
ENSMUSG00000112302	177.269	124.837	137.699	33.0286	42.0712	52.1415	146.602	42.4138	1.78687	1.98786e-10	2.64419e-09	Gm48226	12	78222286	78226525	-	4240	bidirectional_promoter_lncRNA	predicted gene, 48226 [Source:MGI Symbol;Acc:MGI:6097627]	-
ENSMUSG00000064337	5730.55	2875.31	2785.61	1099.38	1109.4	1099.63	3797.16	1102.8	1.7836	1.25686e-09	1.54917e-08	mt-Rnr1	MT	70	1024	+	955	Mt_rRNA	mitochondrially encoded 12S rRNA [Source:MGI Symbol;Acc:MGI:102493]	-
ENSMUSG00000022504	301.242	655.647	614.038	149.101	157.31	150.838	523.642	152.416	1.78137	5.50205e-09	6.33981e-08	Ciita	16	10480059	10528418	+	9535	protein_coding	class II transactivator [Source:MGI Symbol;Acc:MGI:108445]	-
ENSMUSG00000037972	383.504	385.675	383.519	97.1985	108.836	129.423	384.232	111.819	1.78063	7.23139e-24	2.00806e-22	Snn	16	11060945	11074985	+	2967	protein_coding	stannin [Source:MGI Symbol;Acc:MGI:1276549]	-
ENSMUSG00000065126	68.3588	20.2987	48.9598	15.0988	12.8043	12.1043	45.8724	13.3358	1.77846	0.000689385	0.00333765	Snord104	11	106500993	106501062	+	70	snoRNA	small nucleolar RNA, C/D box 104 [Source:MGI Symbol;Acc:MGI:3819515]	-
ENSMUSG00000059639	18.538	17.2539	21.4199	1.88735	5.48755	9.31098	19.0706	5.56196	1.77603	0.00499373	0.0186474	Clec4a4	6	122990367	123024105	+	776	protein_coding	C-type lectin domain family 4, member a4 [Source:MGI Symbol;Acc:MGI:3624119]	-
ENSMUSG00000040699	9808.9	7069.01	7033.89	2361.08	2365.13	2263.5	7970.6	2329.9	1.77433	8.31097e-24	2.29268e-22	Limd2	11	106156256	106160860	-	3707	protein_coding	LIM domain containing 2 [Source:MGI Symbol;Acc:MGI:1915053]	-
ENSMUSG00000040562	112.386	114.687	93.8396	19.8172	32.0107	41.8994	106.971	31.2424	1.77428	3.43873e-08	3.57713e-07	Gstm2	3	107981702	107986453	-	1679	protein_coding	glutathione S-transferase, mu 2 [Source:MGI Symbol;Acc:MGI:95861]	-
ENSMUSG00000032478	629.132	388.719	361.079	133.058	134.445	135.94	459.643	134.481	1.77192	7.77144e-12	1.15336e-10	Nme6	9	109832749	109843116	+	2088	protein_coding	NME/NM23 nucleoside diphosphate kinase 6 [Source:MGI Symbol;Acc:MGI:1861676]	-
ENSMUSG00000091549	856.223	554.154	546.718	176.467	190.235	209.497	652.365	192.066	1.76316	5.03717e-14	8.73317e-13	Gm6548	17	78850792	78851956	-	1165	processed_pseudogene	predicted gene 6548 [Source:MGI Symbol;Acc:MGI:3644071]	-
ENSMUSG00000028874	966.292	1230.1	1207.68	333.117	336.569	335.195	1134.69	334.961	1.76076	1.40034e-29	4.92171e-28	Fgr	4	132974095	133001910	+	3863	protein_coding	FGR proto-oncogene, Src family tyrosine kinase [Source:MGI Symbol;Acc:MGI:95527]	-
ENSMUSG00000019832	4977.45	4089.17	4244.2	1343.79	1308.78	1283.05	4436.94	1311.88	1.75779	4.99433e-41	2.50462e-39	Rab32	10	10545002	10558265	-	2339	protein_coding	RAB32, member RAS oncogene family [Source:MGI Symbol;Acc:MGI:1915094]	-
ENSMUSG00000030560	9142.7	8566.04	8960.67	2627.19	2618.47	2664.8	8889.8	2636.82	1.75332	2.21575e-79	2.65889e-77	Ctsc	7	88278085	88310888	+	5808	protein_coding	cathepsin C [Source:MGI Symbol;Acc:MGI:109553]	-
ENSMUSG00000038594	224.773	321.734	282.539	78.325	93.2883	74.4878	276.349	82.0337	1.75319	8.53686e-15	1.5589e-13	Cep85l	10	53273443	53379947	-	7986	protein_coding	centrosomal protein 85-like [Source:MGI Symbol;Acc:MGI:3642684]	-
ENSMUSG00000070034	2047.29	1883.72	1967.57	555.825	598.142	596.834	1966.19	583.6	1.7521	2.06481e-53	1.43937e-51	Sp110	1	85576899	85598817	-	6781	protein_coding	Sp110 nuclear body protein [Source:MGI Symbol;Acc:MGI:1923364]	SAND
ENSMUSG00000064120	2066.98	3101.64	3071.21	809.673	846.911	795.157	2746.61	817.247	1.74901	6.52274e-19	1.49498e-17	Mocs1	17	49428362	49455435	+	3110	protein_coding	molybdenum cofactor synthesis 1 [Source:MGI Symbol;Acc:MGI:1928904]	-
ENSMUSG00000097006	49.8208	108.598	140.759	27.3666	29.2669	32.5884	99.726	29.7406	1.74835	2.79828e-05	0.00018501	9530082P21Rik	17	23743234	23754065	+	4842	antisense	RIKEN cDNA 9530082P21 gene [Source:MGI Symbol;Acc:MGI:3603340]	-
ENSMUSG00000001039	28.9656	15.224	18.3599	4.71838	9.14591	4.65549	20.8498	6.17326	1.74696	0.00332124	0.0131751	B9d1	11	61505144	61512931	+	1593	protein_coding	B9 protein domain 1 [Source:MGI Symbol;Acc:MGI:1351471]	-
ENSMUSG00000038301	6299.43	5310.13	5278.48	1679.74	1689.25	1665.73	5629.35	1678.24	1.74589	3.80234e-43	2.03438e-41	Snx10	6	51523901	51590679	+	9300	protein_coding	sorting nexin 10 [Source:MGI Symbol;Acc:MGI:1919232]	-
ENSMUSG00000030990	2261.63	1701.03	1677.89	618.107	516.744	549.348	1880.18	561.4	1.74355	4.54828e-22	1.18651e-20	Pgap2	7	102210208	102238567	+	4529	protein_coding	post-GPI attachment to proteins 2 [Source:MGI Symbol;Acc:MGI:2385286]	-
ENSMUSG00000043439	97.3244	98.4485	87.7197	34.916	21.9502	27.9329	94.4975	28.2664	1.74239	1.37596e-09	1.68485e-08	Epop	11	97627389	97629702	-	2314	protein_coding	elongin BC and polycomb repressive complex 2 associated protein [Source:MGI Symbol;Acc:MGI:2143991]	-
ENSMUSG00000036006	46.3449	56.8363	61.1998	15.0988	12.8043	21.4152	54.7937	16.4394	1.7399	2.13909e-06	1.72111e-05	Ripor2	13	24582189	24733816	+	11662	protein_coding	RHO family interacting cell polarization regulator 2 [Source:MGI Symbol;Acc:MGI:2444879]	-
ENSMUSG00000061232	108105	83390	85307.4	28921.8	26861.5	27212.3	92267.6	27665.2	1.73775	6.30458e-31	2.3126e-29	H2-K1	17	33996017	34000333	-	2608	protein_coding	histocompatibility 2, K1, K region [Source:MGI Symbol;Acc:MGI:95904]	-
ENSMUSG00000084817	112.386	48.7168	37.7399	22.6482	19.2064	17.6909	66.281	19.8485	1.73531	0.00036872	0.00191602	Gm5526	1	45857332	45857754	-	423	processed_pseudogene	predicted pseudogene 5526 [Source:MGI Symbol;Acc:MGI:3643066]	-
ENSMUSG00000097572	38.2346	54.8064	52.0198	13.2115	13.7189	16.7598	48.3536	14.5634	1.73477	4.47927e-06	3.40351e-05	Gm26797	9	122295869	122310928	-	4044	lincRNA	predicted gene, 26797 [Source:MGI Symbol;Acc:MGI:5477291]	-
ENSMUSG00000032515	427.532	437.436	449.818	146.27	113.409	136.871	438.262	132.183	1.73005	9.72896e-25	2.8475e-23	Csrnp1	9	119971163	119984658	-	3473	protein_coding	cysteine-serine-rich nuclear protein 1 [Source:MGI Symbol;Acc:MGI:2387989]	-
ENSMUSG00000039501	8193.78	16321.1	15796.7	4072.9	4062.61	4020.48	13437.2	4052	1.72957	1.03179e-10	1.40698e-09	Znfx1	2	167035793	167063015	-	8189	protein_coding	zinc finger, NFX1-type containing 1 [Source:MGI Symbol;Acc:MGI:2138982]	-
ENSMUSG00000031584	7787.11	6073.36	6164.86	1980.77	2083.44	1977.65	6675.11	2013.95	1.72864	4.17358e-31	1.54441e-29	Gsr	8	33652523	33698163	+	2754	protein_coding	glutathione reductase [Source:MGI Symbol;Acc:MGI:95804]	-
ENSMUSG00000023913	31134.5	20618.4	20517.2	7537.13	7241.73	7108	24090	7295.62	1.72331	1.56715e-17	3.32845e-16	Pla2g7	17	43568098	43612201	+	2905	protein_coding	phospholipase A2, group VII (platelet-activating factor acetylhydrolase, plasma) [Source:MGI Symbol;Acc:MGI:1351327]	-
ENSMUSG00000055184	104.276	83.2245	85.6797	33.9723	32.0107	16.7598	91.0601	27.5809	1.72164	2.53807e-07	2.33663e-06	Fam72a	1	131527903	131539872	+	2191	protein_coding	family with sequence similarity 72, member A [Source:MGI Symbol;Acc:MGI:1919669]	-
ENSMUSG00000026942	1462.18	1080.9	1089.36	377.47	327.424	396.648	1210.81	367.18	1.72105	4.39738e-20	1.06144e-18	Traf2	2	25517982	25546940	-	5101	protein_coding	TNF receptor-associated factor 2 [Source:MGI Symbol;Acc:MGI:101835]	-
ENSMUSG00000070427	864.333	687.11	668.097	238.75	229.562	204.841	739.847	224.385	1.72056	1.3396e-22	3.56096e-21	Il18bp	7	102014885	102018690	-	3026	protein_coding	interleukin 18 binding protein [Source:MGI Symbol;Acc:MGI:1333800]	-
ENSMUSG00000022193	6327.24	3178.77	3155.87	1291.89	1316.1	1245.81	4220.63	1284.6	1.716	3.1187e-09	3.67163e-08	Psmb5	14	54614119	54618022	-	899	protein_coding	proteasome (prosome, macropain) subunit, beta type 5 [Source:MGI Symbol;Acc:MGI:1194513]	-
ENSMUSG00000032363	15.0621	39.5824	48.9598	15.0988	6.40214	10.2421	34.5348	10.581	1.7135	0.00344646	0.0135789	Adamts7	9	90163069	90208071	+	6282	protein_coding	a disintegrin-like and metallopeptidase (reprolysin type) with thrombospondin type 1 motif, 7 [Source:MGI Symbol;Acc:MGI:1347346]	-
ENSMUSG00000060586	5771.1	3624.33	3757.67	1434.39	1245.67	1330.54	4384.36	1336.87	1.71339	4.88715e-15	9.03236e-14	H2-Eb1	17	34305877	34316199	+	1184	protein_coding	histocompatibility 2, class II antigen E beta [Source:MGI Symbol;Acc:MGI:95901]	-
ENSMUSG00000090936	60.2484	37.5525	69.3597	12.2678	16.4626	22.3463	55.7202	17.0256	1.70886	3.72264e-05	0.000240355	Gm17705	17	35165119	35167186	+	1555	lincRNA	predicted gene, 17705 [Source:MGI Symbol;Acc:MGI:4937339]	-
ENSMUSG00000019732	50.9794	38.5675	49.9798	9.43675	18.2918	14.8976	46.5089	14.2087	1.70695	1.89984e-05	0.000129377	Calr3	8	72424176	72443870	-	1962	protein_coding	calreticulin 3 [Source:MGI Symbol;Acc:MGI:1920566]	-
ENSMUSG00000064317	191.173	73.0752	89.7597	41.5217	32.0107	35.3817	118.003	36.3047	1.69788	4.42214e-05	0.00028109	Gm10146	10	78393320	78393628	+	309	processed_pseudogene	predicted gene 10146 [Source:MGI Symbol;Acc:MGI:3704367]	-
ENSMUSG00000022575	5552.12	4069.88	4196.26	1481.57	1400.24	1390.13	4606.09	1423.98	1.69348	5.97044e-24	1.67172e-22	Gsdmd	15	75862327	75867408	+	2377	protein_coding	gasdermin D [Source:MGI Symbol;Acc:MGI:1916396]	-
ENSMUSG00000020400	7224.02	7836.3	7817.25	2429.96	2300.2	2344.5	7625.86	2358.22	1.69329	9.24292e-63	8.04565e-61	Tnip1	11	54910785	54962917	-	3539	protein_coding	TNFAIP3 interacting protein 1 [Source:MGI Symbol;Acc:MGI:1926194]	-
ENSMUSG00000079455	16.2207	25.3733	24.4799	4.71838	2.74377	13.0354	22.0247	6.83251	1.69296	0.00912097	0.030751	Gm16026	1	85266698	85285491	+	4005	transcribed_unprocessed_pseudogene	predicted pseudogene 16026 [Source:MGI Symbol;Acc:MGI:3783243]	-
ENSMUSG00000066150	5491.87	5206.61	5307.04	1641.99	1678.27	1635.01	5335.17	1651.76	1.69146	5.61122e-72	5.81904e-70	Slc31a1	4	62360727	62391769	+	4280	protein_coding	solute carrier family 31, member 1 [Source:MGI Symbol;Acc:MGI:1333843]	-
ENSMUSG00000032324	3883.71	3096.56	3056.93	1059.75	1017.03	1040.04	3345.73	1038.94	1.68702	4.78152e-30	1.70914e-28	Tspan3	9	56131725	56165477	-	4274	protein_coding	tetraspanin 3 [Source:MGI Symbol;Acc:MGI:1928098]	-
ENSMUSG00000046207	910.678	1114.4	987.356	312.356	313.705	312.849	1004.14	312.97	1.68233	8.50104e-32	3.22387e-30	Pik3r6	11	68503019	68552698	+	3622	protein_coding	phosphoinositide-3-kinase regulatory subunit 5 [Source:MGI Symbol;Acc:MGI:2144613]	-
ENSMUSG00000015950	15335.5	13243.9	13233.4	4513.6	4330.59	4188.08	13937.6	4344.09	1.68182	9.09818e-45	5.18134e-43	Ncf1	5	134220053	134229625	-	3663	protein_coding	neutrophil cytosolic factor 1 [Source:MGI Symbol;Acc:MGI:97283]	-
ENSMUSG00000031304	4449.11	3748.15	3611.81	1243.76	1241.1	1202.98	3936.36	1229.28	1.67887	1.02682e-35	4.38946e-34	Il2rg	X	101264378	101268255	-	2387	protein_coding	interleukin 2 receptor, gamma chain [Source:MGI Symbol;Acc:MGI:96551]	-
ENSMUSG00000031799	8871.58	7852.54	7766.25	2535.66	2566.34	2555.86	8163.46	2552.62	1.67712	2.37097e-51	1.58694e-49	Tpm4	8	72134975	72153142	+	2203	protein_coding	tropomyosin 4 [Source:MGI Symbol;Acc:MGI:2449202]	-
ENSMUSG00000079101	33.6001	17.2539	26.5199	8.49308	10.0605	5.58659	25.7913	8.04672	1.67464	0.00156297	0.00685407	Esd-ps	14	3051653	3052499	-	847	processed_pseudogene	esterase D/formylglutathione hydrolase, pseudogene [Source:MGI Symbol;Acc:MGI:3781082]	-
ENSMUSG00000031503	117.021	241.554	231.539	78.325	57.6192	49.3482	196.705	61.7641	1.67328	1.35908e-06	1.1231e-05	Col4a2	8	11312805	11449287	+	6619	protein_coding	collagen, type IV, alpha 2 [Source:MGI Symbol;Acc:MGI:88455]	-
ENSMUSG00000058927	245.628	154.27	179.519	67.0009	54.8755	59.5902	193.139	60.4889	1.67316	1.70912e-10	2.28609e-09	Gm10053	19	24875686	24876634	+	949	protein_coding	predicted gene 10053 [Source:MGI Symbol;Acc:MGI:3704493]	-
ENSMUSG00000047454	957.023	1268.67	1181.16	334.061	367.666	367.784	1135.61	356.503	1.6719	5.23419e-24	1.46802e-22	Gphn	12	78226379	78684772	+	3749	protein_coding	gephyrin [Source:MGI Symbol;Acc:MGI:109602]	-
ENSMUSG00000045827	941.961	945.918	981.236	292.539	307.303	300.745	956.372	300.195	1.67168	9.84839e-44	5.37185e-42	Serpinb9	13	33003250	33017957	+	3494	protein_coding	serine (or cysteine) peptidase inhibitor, clade B, member 9 [Source:MGI Symbol;Acc:MGI:106603]	-
ENSMUSG00000061666	2361.27	1978.11	1957.37	630.375	652.103	696.461	2098.92	659.646	1.66957	1.2742e-32	4.97826e-31	Gdpd1	11	87033867	87074062	-	2336	protein_coding	glycerophosphodiester phosphodiesterase domain containing 1 [Source:MGI Symbol;Acc:MGI:1913819]	-
ENSMUSG00000085316	15.0621	9.1344	14.2799	4.71838	2.74377	4.65549	12.8255	4.03921	1.66541	0.0149402	0.0465044	D330050G23Rik	2	116900152	116912791	+	2326	lincRNA	RIKEN cDNA D330050G23 gene [Source:MGI Symbol;Acc:MGI:2445155]	-
ENSMUSG00000027555	1474.93	1530.52	1526.93	498.26	468.271	464.618	1510.79	477.05	1.66331	9.73045e-50	6.28737e-48	Car13	3	14641727	14663002	+	2299	protein_coding	carbonic anhydrase 13 [Source:MGI Symbol;Acc:MGI:1931322]	-
ENSMUSG00000042349	8688.52	10322.9	10169.4	3041.46	3124.24	3050.28	9726.92	3071.99	1.66287	2.01446e-42	1.0543e-40	Ikbke	1	131254343	131279606	-	9018	protein_coding	inhibitor of kappaB kinase epsilon [Source:MGI Symbol;Acc:MGI:1929612]	-
ENSMUSG00000026222	3015.9	3613.16	3763.79	1159.78	1040.8	1096.83	3464.28	1099.14	1.6564	3.39651e-31	1.26522e-29	Sp100	1	85649988	85709998	+	7556	protein_coding	nuclear antigen Sp100 [Source:MGI Symbol;Acc:MGI:109561]	SAND
ENSMUSG00000042182	23.1725	51.7616	38.7598	13.2115	9.14591	13.9665	37.898	12.1079	1.65232	0.000505515	0.00252232	Bend6	1	33852052	33907816	-	3421	protein_coding	BEN domain containing 6 [Source:MGI Symbol;Acc:MGI:2444572]	-
ENSMUSG00000013846	4001.88	8280.84	8333.37	2144.97	2228.86	2186.22	6872.03	2186.68	1.65206	5.55392e-09	6.3952e-08	St3gal1	15	67102875	67176830	-	6851	protein_coding	ST3 beta-galactoside alpha-2,3-sialyltransferase 1 [Source:MGI Symbol;Acc:MGI:98304]	-
ENSMUSG00000021024	6752.46	3125.99	3028.37	1336.24	1383.78	1389.2	4302.27	1369.74	1.65107	1.98755e-07	1.86229e-06	Psma6	12	55384222	55418454	+	1234	protein_coding	proteasome (prosome, macropain) subunit, alpha type 6 [Source:MGI Symbol;Acc:MGI:1347006]	-
ENSMUSG00000031609	1859.59	1112.37	1067.94	416.161	425.285	448.789	1346.63	430.078	1.64624	3.11755e-11	4.44986e-10	Sap30	8	57482707	57487860	-	1178	protein_coding	sin3 associated polypeptide [Source:MGI Symbol;Acc:MGI:1929129]	-
ENSMUSG00000002307	2310.29	2053.21	2141.99	691.714	706.979	689.012	2168.5	695.902	1.63949	6.98942e-47	4.28548e-45	Daxx	17	33909414	33915589	+	3058	protein_coding	Fas death domain-associated protein [Source:MGI Symbol;Acc:MGI:1197015]	-
ENSMUSG00000014243	309.352	156.3	117.3	61.3389	62.1922	63.3146	194.317	62.2819	1.63943	1.46632e-05	0.000102089	Zswim7	11	62267224	62281375	-	732	protein_coding	zinc finger SWIM-type containing 7 [Source:MGI Symbol;Acc:MGI:1916997]	-
ENSMUSG00000044916	55.6139	33.4928	15.2999	8.49308	10.0605	14.8976	34.8022	11.1504	1.63658	0.00485059	0.0182231	1700029I15Rik	2	92382538	92385708	+	1348	protein_coding	RIKEN cDNA 1700029I15 gene [Source:MGI Symbol;Acc:MGI:1916742]	-
ENSMUSG00000030825	54.4553	44.6571	47.9398	10.3804	17.3772	19.5531	49.0174	15.7702	1.63279	1.66177e-05	0.000114417	Hsd17b14	7	45554893	45567752	+	2046	protein_coding	hydroxysteroid (17-beta) dehydrogenase 14 [Source:MGI Symbol;Acc:MGI:1913315]	-
ENSMUSG00000039960	27.807	22.3285	16.3199	4.71838	5.48755	11.1732	22.1518	7.12636	1.63214	0.00418656	0.0160324	Rhou	8	123653929	123663884	+	3806	protein_coding	ras homolog family member U [Source:MGI Symbol;Acc:MGI:1916831]	-
ENSMUSG00000074151	1116.91	2555.6	2507.15	636.037	677.712	681.563	2059.89	665.104	1.63112	1.37176e-07	1.31538e-06	Nlrc5	8	94434356	94527272	+	8493	protein_coding	NLR family, CARD domain containing 5 [Source:MGI Symbol;Acc:MGI:3612191]	-
ENSMUSG00000006344	57.9312	52.7765	44.8798	13.2115	14.6335	22.3463	51.8625	16.7304	1.63027	1.10457e-05	7.85973e-05	Ggt5	10	75589340	75617200	+	5922	protein_coding	gamma-glutamyltransferase 5 [Source:MGI Symbol;Acc:MGI:1346063]	-
ENSMUSG00000063694	2610.38	1543.71	1506.53	630.375	630.153	567.97	1886.88	609.499	1.62999	4.89515e-11	6.87613e-10	Cycs	6	50562563	50566538	-	3404	protein_coding	cytochrome c, somatic [Source:MGI Symbol;Acc:MGI:88578]	-
ENSMUSG00000113425	139.035	107.583	124.44	34.916	39.3274	45.6238	123.686	39.9557	1.62818	1.89835e-10	2.53114e-09	Gm48653	12	73355081	73361997	+	2263	lincRNA	predicted gene, 48653 [Source:MGI Symbol;Acc:MGI:6098263]	-
ENSMUSG00000043613	28.9656	13.1941	21.4199	8.49308	3.65836	8.37988	21.1932	6.84377	1.62773	0.00660921	0.0236294	Mmp3	9	7445822	7455975	+	1801	protein_coding	matrix metallopeptidase 3 [Source:MGI Symbol;Acc:MGI:97010]	-
ENSMUSG00000038963	261.849	301.435	375.359	94.3675	101.52	108.938	312.881	101.609	1.62362	2.76588e-14	4.8964e-13	Slco4a1	2	180456245	180474867	+	4799	protein_coding	solute carrier organic anion transporter family, member 4a1 [Source:MGI Symbol;Acc:MGI:1351866]	-
ENSMUSG00000024339	3131.76	2408.44	2386.79	873.843	826.79	876.163	2642.33	858.932	1.62096	6.68308e-24	1.86505e-22	Tap2	17	34203527	34216321	+	3781	protein_coding	transporter 2, ATP-binding cassette, sub-family B (MDR/TAP) [Source:MGI Symbol;Acc:MGI:98484]	-
ENSMUSG00000041736	8858.83	4934.61	5092.84	2188.38	1963.63	1988.82	6295.43	2046.94	1.62074	1.66275e-10	2.2276e-09	Tspo	15	83563592	83574203	+	1051	protein_coding	translocator protein [Source:MGI Symbol;Acc:MGI:88222]	-
ENSMUSG00000060923	91.5312	28.4181	69.3597	22.6482	17.3772	21.4152	63.103	20.4802	1.62069	0.000719379	0.00346291	Acyp2	11	30505991	30649587	-	863	protein_coding	acylphosphatase 2, muscle type [Source:MGI Symbol;Acc:MGI:1922822]	-
ENSMUSG00000018986	92.6899	379.585	364.139	93.4238	104.263	75.4189	278.805	91.0354	1.61572	0.00062434	0.00305354	Slfn3	11	83191330	83215154	+	3411	protein_coding	schlafen 3 [Source:MGI Symbol;Acc:MGI:1329005]	-
ENSMUSG00000069379	143.669	28.4181	67.3197	22.6482	28.3523	27.0018	79.8024	26.0008	1.61434	0.00352676	0.0138434	Gm4950	18	51865264	51865881	-	618	protein_coding	predicted pseudogene 4950 [Source:MGI Symbol;Acc:MGI:3649015]	-
ENSMUSG00000024079	1242.04	1912.13	2009.39	528.458	591.74	567.97	1721.19	562.723	1.6132	1.1393e-13	1.91403e-12	Eif2ak2	17	78852564	78882573	-	5113	protein_coding	eukaryotic translation initiation factor 2-alpha kinase 2 [Source:MGI Symbol;Acc:MGI:1353449]	-
ENSMUSG00000037126	397.408	580.542	588.538	189.679	156.395	167.598	522.162	171.224	1.60978	1.51196e-13	2.51994e-12	Psd	19	46312087	46327156	-	7636	protein_coding	pleckstrin and Sec7 domain containing [Source:MGI Symbol;Acc:MGI:1920978]	-
ENSMUSG00000021298	906.043	968.246	985.316	318.019	304.559	314.711	953.202	312.429	1.60968	1.40674e-38	6.58308e-37	Gpr132	12	112850873	112868228	-	2715	protein_coding	G protein-coupled receptor 132 [Source:MGI Symbol;Acc:MGI:1890220]	-
ENSMUSG00000038437	5148.92	8075.82	8167.11	2352.58	2374.28	2299.81	7130.62	2342.22	1.60623	1.41475e-14	2.55293e-13	Mllt6	11	97663414	97685463	+	7451	protein_coding	myeloid/lymphoid or mixed-lineage leukemia; translocated to, 6 [Source:MGI Symbol;Acc:MGI:1935145]	-
ENSMUSG00000025525	600.167	265.913	347.819	149.101	139.932	109.87	404.633	132.968	1.60448	9.26485e-07	7.86109e-06	Apool	X	112311334	112372755	+	3486	protein_coding	apolipoprotein O-like [Source:MGI Symbol;Acc:MGI:1915367]	-
ENSMUSG00000040435	1433.22	1277.8	1361.69	458.626	423.456	459.031	1357.57	447.038	1.6024	4.53571e-38	2.07629e-36	Ppp1r15a	7	45522916	45526268	-	2937	protein_coding	protein phosphatase 1, regulatory subunit 15A [Source:MGI Symbol;Acc:MGI:1927072]	-
ENSMUSG00000033220	16522	14804.8	14566.6	5276.09	4917.76	4941.34	15297.8	5045.06	1.60035	2.82666e-46	1.68996e-44	Rac2	15	78559167	78572783	-	3103	protein_coding	Rac family small GTPase 2 [Source:MGI Symbol;Acc:MGI:97846]	-
ENSMUSG00000045868	140.193	364.361	317.219	92.4802	94.2029	84.7299	273.924	90.471	1.59961	6.88516e-06	5.08666e-05	Gvin1	7	106156556	106215326	-	9005	protein_coding	GTPase, very large interferon inducible 1 [Source:MGI Symbol;Acc:MGI:1921808]	-
ENSMUSG00000028076	428.691	306.51	276.419	105.692	115.238	113.594	337.206	111.508	1.59484	4.35781e-12	6.58967e-11	Cd1d1	3	86995834	86999441	-	2570	protein_coding	CD1d1 antigen [Source:MGI Symbol;Acc:MGI:107674]	-
ENSMUSG00000000088	4950.8	2623.6	2561.21	1153.17	1106.65	1097.76	3378.54	1119.2	1.59377	8.23259e-09	9.31992e-08	Cox5a	9	57521274	57532426	+	2101	protein_coding	cytochrome c oxidase subunit 5A [Source:MGI Symbol;Acc:MGI:88474]	-
ENSMUSG00000034575	852.747	1151.95	1060.8	331.23	331.082	354.748	1021.83	339.02	1.59228	3.46114e-21	8.75709e-20	Tent4a	13	69497959	69534617	-	8918	protein_coding	terminal nucleotidyltransferase 4A [Source:MGI Symbol;Acc:MGI:2682295]	-
ENSMUSG00000044626	22.0138	14.2091	25.4999	6.60573	5.48755	8.37988	20.5743	6.82438	1.59138	0.00411137	0.015784	Liph	16	21953817	21995663	-	4402	protein_coding	lipase, member H [Source:MGI Symbol;Acc:MGI:2388029]	-
ENSMUSG00000018286	12239.7	5717.12	5817.04	2713.07	2691.64	2492.55	7924.62	2632.42	1.58988	2.29017e-07	2.12334e-06	Psmb6	11	70525367	70527858	+	1872	protein_coding	proteasome (prosome, macropain) subunit, beta type 6 [Source:MGI Symbol;Acc:MGI:104880]	-
ENSMUSG00000019256	78.7864	103.523	99.9596	42.4654	22.8648	28.864	94.0897	31.3981	1.58681	7.17628e-07	6.2113e-06	Ahr	12	35497974	35535038	-	6163	protein_coding	aryl-hydrocarbon receptor [Source:MGI Symbol;Acc:MGI:105043]	bHLH
ENSMUSG00000002227	1462.18	1727.42	1763.57	596.403	511.256	541.899	1651.06	549.853	1.58671	2.47095e-27	7.95248e-26	Mov10	3	104794836	104818563	-	5607	protein_coding	Moloney leukemia virus 10 [Source:MGI Symbol;Acc:MGI:97054]	-
ENSMUSG00000020038	318.621	338.988	355.979	124.565	109.751	103.352	337.863	112.556	1.5867	2.97489e-20	7.25372e-19	Cry1	10	85131700	85185064	-	3340	protein_coding	cryptochrome 1 (photolyase-like) [Source:MGI Symbol;Acc:MGI:1270841]	-
ENSMUSG00000075254	50.9794	66.9856	52.0198	14.1551	20.121	22.3463	56.6616	18.8742	1.58661	6.9266e-06	5.11503e-05	Heg1	16	33684370	33771576	+	12728	protein_coding	heart development protein with EGF-like domains 1 [Source:MGI Symbol;Acc:MGI:1924696]	-
ENSMUSG00000030220	13810.8	10567.5	10318.3	3937.01	3886.1	3732.77	11565.5	3851.96	1.5861	3.64448e-23	9.90731e-22	Arhgdib	6	136923655	136941899	-	1707	protein_coding	Rho, GDP dissociation inhibitor (GDI) beta [Source:MGI Symbol;Acc:MGI:101940]	-
ENSMUSG00000005686	2844.42	4372.33	4305.4	1224.89	1283.17	1339.85	3840.72	1282.64	1.58241	5.35567e-15	9.88659e-14	Ampd3	7	110768206	110812405	+	5627	protein_coding	adenosine monophosphate deaminase 3 [Source:MGI Symbol;Acc:MGI:1096344]	-
ENSMUSG00000021640	23.1725	29.4331	30.5999	12.2678	6.40214	9.31098	27.7351	9.32696	1.57767	0.000899934	0.00422433	Naip1	13	100407764	100452869	-	5536	protein_coding	NLR family, apoptosis inhibitory protein 1 [Source:MGI Symbol;Acc:MGI:1298223]	-
ENSMUSG00000028937	1565.3	1113.38	1182.18	447.302	407.908	440.409	1286.95	431.873	1.57485	5.2524e-18	1.14153e-16	Acot7	4	152178134	152271855	+	2124	protein_coding	acyl-CoA thioesterase 7 [Source:MGI Symbol;Acc:MGI:1917275]	-
ENSMUSG00000040466	18434.9	11379.4	11343.4	4866.53	4551	4400.37	13719.2	4605.97	1.57458	3.10436e-12	4.74984e-11	Blvrb	7	27447978	27466144	+	2782	protein_coding	biliverdin reductase B (flavin reductase (NADPH)) [Source:MGI Symbol;Acc:MGI:2385271]	-
ENSMUSG00000106990	332.525	317.674	328.439	98.1422	106.093	124.767	326.213	109.667	1.57233	3.32286e-19	7.74258e-18	Gm42547	6	28211008	28214805	-	3798	TEC	predicted gene 42547 [Source:MGI Symbol;Acc:MGI:5662684]	-
ENSMUSG00000022094	653.464	1020.01	971.036	281.215	301.815	307.262	881.503	296.764	1.57123	1.38576e-13	2.3142e-12	Slc39a14	14	70303469	70351425	-	10550	protein_coding	solute carrier family 39 (zinc transporter), member 14 [Source:MGI Symbol;Acc:MGI:2384851]	-
ENSMUSG00000024899	412.47	512.541	505.918	174.58	165.541	143.389	476.976	161.17	1.5663	2.48888e-18	5.50174e-17	Papss2	19	32620005	32667187	+	3635	protein_coding	3'-phosphoadenosine 5'-phosphosulfate synthase 2 [Source:MGI Symbol;Acc:MGI:1330223]	-
ENSMUSG00000030966	1272.17	1511.24	1570.79	487.88	472.843	511.173	1451.4	490.632	1.56516	1.26473e-27	4.11773e-26	Trim21	7	102557921	102565486	-	3714	protein_coding	tripartite motif-containing 21 [Source:MGI Symbol;Acc:MGI:106657]	-
ENSMUSG00000084830	126.29	34.5077	35.6999	32.085	14.6335	19.5531	65.4992	22.0905	1.56502	0.00882058	0.0299668	Gm14539	X	20581141	20581314	-	174	processed_pseudogene	predicted gene 14539 [Source:MGI Symbol;Acc:MGI:3705371]	-
ENSMUSG00000031662	4932.26	3451.79	3391.49	1402.3	1276.77	1303.54	3925.18	1327.54	1.56386	2.98152e-16	5.87905e-15	Snx20	8	88626563	88636128	-	6439	protein_coding	sorting nexin 20 [Source:MGI Symbol;Acc:MGI:1918857]	-
ENSMUSG00000071078	165.683	75.1051	49.9798	32.085	38.4128	27.9329	96.9227	32.8102	1.55914	0.0009065	0.00424685	Nr2c2ap	8	70131333	70133749	+	1627	protein_coding	nuclear receptor 2C2-associated protein [Source:MGI Symbol;Acc:MGI:1922942]	-
ENSMUSG00000024014	3142.19	3449.76	3291.53	1133.35	1063.67	1157.35	3294.49	1118.13	1.55913	1.22268e-45	7.25831e-44	Pim1	17	29490812	29496111	+	2638	protein_coding	proviral integration site 1 [Source:MGI Symbol;Acc:MGI:97584]	-
ENSMUSG00000116439	12.7449	16.2389	25.4999	6.60573	5.48755	6.51768	18.1612	6.20365	1.55562	0.00807091	0.0278593	Gm49528	16	14479898	14483746	-	780	unprocessed_pseudogene	predicted gene, 49528 [Source:MGI Symbol;Acc:MGI:6155229]	-
ENSMUSG00000025245	593.215	649.557	623.218	200.059	231.391	204.841	621.997	212.097	1.55224	8.57047e-27	2.70139e-25	Lztfl1	9	123694416	123717697	-	11152	protein_coding	leucine zipper transcription factor-like 1 [Source:MGI Symbol;Acc:MGI:1934860]	-
ENSMUSG00000032475	1318.51	1073.8	989.396	379.357	405.164	368.715	1127.24	384.412	1.55147	9.49059e-21	2.36561e-19	Nck1	9	100492293	100546134	-	4792	protein_coding	non-catalytic region of tyrosine kinase adaptor protein 1 [Source:MGI Symbol;Acc:MGI:109601]	-
ENSMUSG00000117327	114.704	83.2245	56.0998	30.1976	24.694	31.6573	84.676	28.8496	1.55055	1.68489e-05	0.000115761	AC114990.3	16	21896506	21897116	+	609	pseudogene		-
ENSMUSG00000074211	134.4	87.2843	77.5197	19.8172	41.1566	40.9683	99.7348	33.9807	1.54987	4.96749e-05	0.000312679	Sdhaf1	7	30321406	30323895	-	2490	protein_coding	succinate dehydrogenase complex assembly factor 1 [Source:MGI Symbol;Acc:MGI:1915582]	-
ENSMUSG00000016256	109731	63533.8	64330.1	28335.7	26752.7	26067.9	79198.3	27052.1	1.54972	1.45861e-10	1.96666e-09	Ctsz	2	174427493	174439039	-	1441	protein_coding	cathepsin Z [Source:MGI Symbol;Acc:MGI:1891190]	-
ENSMUSG00000015837	44615.1	42515.6	43003	15304.5	14649	14527.9	43377.9	14827.1	1.54871	6.8911e-66	6.39616e-64	Sqstm1	11	50199366	50210827	-	3356	protein_coding	sequestosome 1 [Source:MGI Symbol;Acc:MGI:107931]	-
novel.42	55.6139	118.747	110.16	20.7609	34.7545	41.8994	94.8402	32.4716	1.54832	0.000145361	0.000829786	-	17	42889904	42895169	+	5266	-	PF01140:Matrix protein (MA), p15	-
ENSMUSG00000047735	3101.63	4696.1	4583.86	1339.08	1403.9	1495.34	4127.2	1412.77	1.54677	5.47183e-15	1.00797e-13	Samd9l	6	3372257	3399572	-	5427	protein_coding	sterile alpha motif domain containing 9-like [Source:MGI Symbol;Acc:MGI:1343184]	-
ENSMUSG00000003206	1943.01	1704.07	1527.95	665.291	554.242	554.003	1725.01	591.179	1.54479	1.91462e-21	4.88838e-20	Ebi3	17	55952640	55957022	+	1154	protein_coding	Epstein-Barr virus induced gene 3 [Source:MGI Symbol;Acc:MGI:1354171]	-
ENSMUSG00000050856	1483.04	464.839	620.158	318.019	315.534	246.741	856.012	293.431	1.54411	0.000138913	0.0007965	Atp5k	5	108433244	108434448	-	616	protein_coding	ATP synthase, H+ transporting, mitochondrial F1F0 complex, subunit E [Source:MGI Symbol;Acc:MGI:106636]	-
ENSMUSG00000032014	154.097	137.016	115.26	48.1274	45.7295	45.6238	135.457	46.4936	1.54102	1.6621e-10	2.2276e-09	Oaf	9	43221235	43239911	-	2629	protein_coding	out at first homolog [Source:MGI Symbol;Acc:MGI:94852]	-
ENSMUSG00000071715	8825.23	6043.93	6236.26	2484.7	2441.96	2337.06	7035.14	2421.24	1.53874	2.26544e-16	4.49874e-15	Ncf4	15	78244801	78262580	+	2020	protein_coding	neutrophil cytosolic factor 4 [Source:MGI Symbol;Acc:MGI:109186]	-
ENSMUSG00000091144	84.5795	76.12	69.3597	33.9723	23.7794	21.4152	76.6864	26.389	1.53871	7.11111e-07	6.15808e-06	Phf11c	14	59380833	59395381	-	3459	protein_coding	PHD finger protein 11C [Source:MGI Symbol;Acc:MGI:3648476]	-
ENSMUSG00000037697	1254.79	2142.52	2129.75	627.544	624.666	650.837	1842.36	634.349	1.5385	5.17528e-11	7.25144e-10	Ddhd1	14	45588467	45658143	-	14076	protein_coding	DDHD domain containing 1 [Source:MGI Symbol;Acc:MGI:2150302]	-
ENSMUSG00000047721	3197.8	1024.07	1132.2	642.643	656.676	544.692	1784.69	614.67	1.53753	0.000191371	0.00106705	Bola2	7	126695401	126699798	+	4398	protein_coding	bolA-like 2 (E. coli) [Source:MGI Symbol;Acc:MGI:1913412]	-
ENSMUSG00000020277	2605.74	2488.62	2376.59	858.744	861.545	854.748	2490.32	858.346	1.53654	1.37681e-47	8.59866e-46	Pfkl	10	77986947	78010083	-	6675	protein_coding	phosphofructokinase, liver, B-type [Source:MGI Symbol;Acc:MGI:97547]	-
ENSMUSG00000028538	1293.02	1316.37	1321.91	437.865	494.794	425.512	1310.44	452.724	1.53323	2.37374e-34	9.72654e-33	St3gal3	4	117932154	118134914	-	2768	protein_coding	ST3 beta-galactoside alpha-2,3-sialyltransferase 3 [Source:MGI Symbol;Acc:MGI:1316659]	-
ENSMUSG00000028124	9168.19	7717.55	7789.71	2749.87	2863.58	2912.47	8225.15	2841.98	1.53306	2.29653e-34	9.43319e-33	Gclm	3	122245557	122270732	+	6291	protein_coding	glutamate-cysteine ligase, modifier subunit [Source:MGI Symbol;Acc:MGI:104995]	-
ENSMUSG00000052397	1664.94	2064.37	2056.31	657.742	602.715	740.223	1928.54	666.893	1.5323	1.75974e-21	4.50666e-20	Ezr	17	6738041	6782784	-	3290	protein_coding	ezrin [Source:MGI Symbol;Acc:MGI:98931]	-
ENSMUSG00000111875	108.911	45.672	34.6799	30.1976	12.8043	22.3463	63.0875	21.7827	1.53136	0.00445566	0.016947	Gm5425	10	84308886	84309344	+	459	processed_pseudogene	predicted gene 5425 [Source:MGI Symbol;Acc:MGI:3643901]	-
ENSMUSG00000116165	22.0138	13.1941	13.2599	4.71838	7.31673	4.65549	16.156	5.56353	1.5292	0.0125694	0.040268	Pdxp	15	78913919	78919517	+	2001	protein_coding	pyridoxal (pyridoxine, vitamin B6) phosphatase [Source:MGI Symbol;Acc:MGI:1919282]	-
ENSMUSG00000037762	55.6139	98.4485	105.06	32.085	27.4377	30.7262	86.374	30.083	1.52566	9.38956e-06	6.77888e-05	Slc16a9	10	70245100	70285968	+	3869	protein_coding	solute carrier family 16 (monocarboxylic acid transporters), member 9 [Source:MGI Symbol;Acc:MGI:1914109]	-
ENSMUSG00000039735	2035.7	3001.16	2934.53	918.196	937.456	917.131	2657.13	924.261	1.52373	6.8308e-16	1.32362e-14	Fnbp1l	3	122538719	122619715	-	12376	protein_coding	formin binding protein 1-like [Source:MGI Symbol;Acc:MGI:1925642]	-
ENSMUSG00000049401	4270.69	2874.29	2862.11	1236.21	1149.64	1096.83	3335.7	1160.9	1.52257	6.21934e-14	1.07274e-12	Ogfr	2	180589245	180595836	+	2580	protein_coding	opioid growth factor receptor [Source:MGI Symbol;Acc:MGI:1919325]	-
ENSMUSG00000096917	125.131	81.1947	95.8796	38.6907	32.0107	34.4506	100.735	35.0507	1.52052	1.84917e-07	1.7404e-06	2500002B13Rik	8	57488054	57508877	+	2712	processed_transcript	RIKEN cDNA 2500002B13 gene [Source:MGI Symbol;Acc:MGI:1925603]	-
ENSMUSG00000022707	1245.52	1400.61	1322.93	449.189	468.271	468.342	1323.02	461.934	1.51833	3.38153e-36	1.46795e-34	Gbe1	16	70313949	70569716	+	5352	protein_coding	glucan (1,4-alpha-), branching enzyme 1 [Source:MGI Symbol;Acc:MGI:1921435]	-
ENSMUSG00000059412	157.573	85.2544	71.3997	51.9021	28.3523	29.7951	104.742	36.6832	1.51175	0.000263259	0.00141937	Fxyd2	9	45399669	45410278	+	4005	protein_coding	FXYD domain-containing ion transport regulator 2 [Source:MGI Symbol;Acc:MGI:1195260]	-
ENSMUSG00000028517	1040.44	1209.8	1327.01	377.47	420.712	457.169	1192.42	418.45	1.51107	1.65931e-20	4.09947e-19	Plpp3	4	105157347	105232764	+	3159	protein_coding	phospholipid phosphatase 3 [Source:MGI Symbol;Acc:MGI:1915166]	-
ENSMUSG00000064289	2083.2	1931.42	2094.05	719.08	738.075	686.219	2036.22	714.458	1.51085	2.28624e-41	1.1639e-39	Tank	2	61578585	61654171	+	6096	protein_coding	TRAF family member-associated Nf-kappa B activator [Source:MGI Symbol;Acc:MGI:107676]	-
ENSMUSG00000021643	101.959	51.7616	44.8798	17.9298	32.9253	18.622	66.2001	23.159	1.50999	0.000919309	0.00429727	Serf1	13	100108012	100114571	+	1300	protein_coding	small EDRK-rich factor 1 [Source:MGI Symbol;Acc:MGI:1337114]	-
ENSMUSG00000108732	104.276	124.837	119.34	40.578	50.3025	31.6573	116.151	40.8459	1.50827	2.00071e-08	2.15461e-07	2310043P16Rik	7	34389732	34393612	+	3881	TEC	RIKEN cDNA 2310043P16 gene [Source:MGI Symbol;Acc:MGI:1917385]	-
ENSMUSG00000039841	768.167	1184.43	1164.84	334.061	364.922	398.51	1039.14	365.831	1.50662	3.00203e-12	4.59745e-11	Zfp800	6	28239927	28398005	-	4831	protein_coding	zinc finger protein 800 [Source:MGI Symbol;Acc:MGI:1889334]	zf-C2H2
ENSMUSG00000036528	2327.67	2862.11	2795.81	967.267	944.772	901.303	2661.87	937.781	1.50536	1.08911e-27	3.55973e-26	Ppfibp2	7	107595207	107748583	+	10553	protein_coding	PTPRF interacting protein, binding protein 2 (liprin beta 2) [Source:MGI Symbol;Acc:MGI:894649]	-
ENSMUSG00000020668	853.905	1791.36	1804.37	527.514	551.498	489.757	1483.21	522.923	1.50436	2.96766e-07	2.70226e-06	Kif3c	12	3365132	3406494	+	7406	protein_coding	kinesin family member 3C [Source:MGI Symbol;Acc:MGI:107979]	-
ENSMUSG00000027613	5064.34	3243.73	2987.57	1402.3	1311.52	1271.88	3765.21	1328.57	1.5027	6.1108e-11	8.52669e-10	Eif6	2	155819832	155826925	-	2702	protein_coding	eukaryotic translation initiation factor 6 [Source:MGI Symbol;Acc:MGI:1196288]	-
ENSMUSG00000019082	1588.47	1650.28	1603.43	608.67	526.804	576.349	1614.06	570.608	1.50036	1.03851e-35	4.42818e-34	Slc25a22	7	141429744	141437892	-	5992	protein_coding	solute carrier family 25 (mitochondrial carrier, glutamate), member 22 [Source:MGI Symbol;Acc:MGI:1915517]	-
ENSMUSG00000053137	90.3726	77.1349	79.5597	24.5356	32.0107	30.7262	82.3557	29.0908	1.49873	1.03656e-07	1.01304e-06	Mapk11	15	89142486	89149628	-	2887	protein_coding	mitogen-activated protein kinase 11 [Source:MGI Symbol;Acc:MGI:1338024]	-
ENSMUSG00000024174	1062.46	1197.62	1105.68	395.4	417.053	379.888	1121.92	397.447	1.49734	1.46124e-31	5.50422e-30	Pot1b	17	55651951	55712628	-	5268	protein_coding	protection of telomeres 1B [Source:MGI Symbol;Acc:MGI:1920086]	-
ENSMUSG00000068749	3347.26	1785.27	1888.01	854.026	862.459	774.673	2340.18	830.386	1.49452	1.88785e-08	2.0383e-07	Psma5	3	108256926	108279974	+	1321	protein_coding	proteasome (prosome, macropain) subunit, alpha type 5 [Source:MGI Symbol;Acc:MGI:1347009]	-
ENSMUSG00000103103	64.8829	72.0603	82.6197	24.5356	30.1815	23.2774	73.1876	25.9982	1.49423	6.57803e-07	5.72595e-06	4833445I07Rik	9	108567533	108569174	+	1642	lincRNA	RIKEN cDNA 4833445I07 gene [Source:MGI Symbol;Acc:MGI:2143268]	-
ENSMUSG00000085342	46.3449	18.2688	27.5399	12.2678	10.0605	10.2421	30.7179	10.8568	1.49421	0.00369568	0.0144389	Gm12254	11	58508791	58509261	-	471	processed_pseudogene	predicted gene 12254 [Source:MGI Symbol;Acc:MGI:3650324]	-
ENSMUSG00000031652	2411.09	3914.6	3875.98	1195.64	1205.43	1224.39	3400.56	1208.49	1.49274	5.8613e-12	8.79981e-11	N4bp1	8	86808160	86885258	-	12189	protein_coding	NEDD4 binding protein 1 [Source:MGI Symbol;Acc:MGI:2136825]	-
ENSMUSG00000050931	341.794	480.063	480.418	137.777	176.516	148.976	434.092	154.423	1.49183	4.50268e-12	6.7904e-11	Sgms2	3	131318985	131491411	-	6227	protein_coding	sphingomyelin synthase 2 [Source:MGI Symbol;Acc:MGI:1921692]	-
ENSMUSG00000049580	649.988	728.722	710.937	269.891	226.819	249.534	696.549	248.748	1.48629	4.46422e-24	1.26049e-22	Tsku	7	98350668	98361328	-	3050	protein_coding	tsukushi, small leucine rich proteoglycan [Source:MGI Symbol;Acc:MGI:2443855]	-
ENSMUSG00000021996	26480.3	14853.5	15221.4	6753.88	6668.28	6764.42	18851.8	6728.86	1.48623	2.31375e-09	2.77451e-08	Esd	14	74732297	74750765	+	3366	protein_coding	esterase D/formylglutathione hydrolase [Source:MGI Symbol;Acc:MGI:95421]	-
ENSMUSG00000058470	70.676	38.5675	49.9798	16.0425	21.0356	19.5531	53.0744	18.877	1.486	0.000118791	0.000691029	Gm8369	19	11485938	11512577	+	5986	protein_coding	predicted gene 8369 [Source:MGI Symbol;Acc:MGI:3645380]	-
ENSMUSG00000040829	769.326	830.215	812.937	284.99	299.071	278.398	804.159	287.486	1.48423	2.50383e-31	9.38936e-30	Zmynd15	11	70459433	70466202	+	4409	protein_coding	zinc finger, MYND-type containing 15 [Source:MGI Symbol;Acc:MGI:3603821]	-
ENSMUSG00000032596	2908.14	3753.22	3749.51	1266.41	1209.09	1249.53	3470.29	1241.68	1.48297	1.83374e-22	4.85913e-21	Uba7	9	107975505	107984060	+	6692	protein_coding	ubiquitin-like modifier activating enzyme 7 [Source:MGI Symbol;Acc:MGI:1349462]	-
ENSMUSG00000058163	921.105	1470.64	1438.19	469.95	452.722	448.789	1276.65	457.154	1.48207	6.85106e-12	1.02037e-10	Gm5431	11	48887422	48902214	-	3862	protein_coding	predicted gene 5431 [Source:MGI Symbol;Acc:MGI:3645205]	-
ENSMUSG00000094530	757.74	557.198	533.458	237.806	207.612	216.015	616.132	220.478	1.48183	9.68836e-14	1.64409e-12	Gm21399	8	129252998	129253594	+	597	processed_pseudogene	predicted gene, 21399 [Source:MGI Symbol;Acc:MGI:5434754]	-
ENSMUSG00000044894	4253.31	1746.7	1842.11	974.816	958.491	882.681	2614.04	938.663	1.47741	1.62827e-05	0.000112233	Uqcrq	11	53427922	53430831	-	1831	protein_coding	ubiquinol-cytochrome c reductase, complex III subunit VII [Source:MGI Symbol;Acc:MGI:107807]	-
ENSMUSG00000081723	264.166	382.63	400.858	138.72	117.068	121.043	349.218	125.61	1.47675	8.01023e-11	1.10034e-09	Gm15931	7	4274189	4282645	+	1852	unprocessed_pseudogene	predicted gene 15931 [Source:MGI Symbol;Acc:MGI:3805553]	-
ENSMUSG00000024981	5997.03	5087.86	4835.8	1955.29	1901.43	1876.16	5306.9	1910.96	1.47345	3.12749e-28	1.0425e-26	Acsl5	19	55251938	55297720	+	4864	protein_coding	acyl-CoA synthetase long-chain family member 5 [Source:MGI Symbol;Acc:MGI:1919129]	-
ENSMUSG00000109244	44.0277	21.3136	25.4999	14.1551	10.0605	8.37988	30.2804	10.8652	1.47326	0.0034281	0.0135129	Gm44751	7	88311478	88315864	+	4387	lincRNA	predicted gene 44751 [Source:MGI Symbol;Acc:MGI:5753327]	-
ENSMUSG00000090307	40.5518	273.017	268.259	62.2826	82.3132	65.1768	193.943	69.9242	1.47281	0.0107929	0.0355321	1700071M16Rik	17	43588340	43592442	-	2883	antisense	RIKEN cDNA 1700071M16 gene [Source:MGI Symbol;Acc:MGI:1920754]	-
ENSMUSG00000006517	1900.14	1368.13	1319.87	589.797	525.89	540.037	1529.38	551.908	1.47009	1.65284e-14	2.9652e-13	Mvd	8	122433601	122443422	-	1859	protein_coding	mevalonate (diphospho) decarboxylase [Source:MGI Symbol;Acc:MGI:2179327]	-
ENSMUSG00000036256	86.8967	85.2544	87.7197	30.1976	35.669	27.9329	86.6236	31.2665	1.46937	4.24411e-08	4.35559e-07	Igfbp7	5	77349240	77408041	-	1209	protein_coding	insulin-like growth factor binding protein 7 [Source:MGI Symbol;Acc:MGI:1352480]	-
ENSMUSG00000043243	84.5795	72.0603	82.6197	25.4792	24.694	36.3128	79.7531	28.8287	1.46727	7.73831e-07	6.6532e-06	Fam129c	8	71597648	71607936	+	3560	protein_coding	family with sequence similarity 129, member C [Source:MGI Symbol;Acc:MGI:3686743]	-
ENSMUSG00000021591	2873.39	2076.55	2143.01	915.365	819.473	830.539	2364.32	855.126	1.46698	1.47605e-16	2.96977e-15	Glrx	13	75839868	75850154	+	5494	protein_coding	glutaredoxin [Source:MGI Symbol;Acc:MGI:2135625]	-
ENSMUSG00000107017	31.2828	34.5077	36.7199	9.43675	14.6335	13.0354	34.1701	12.3685	1.46607	0.000359106	0.00187127	Gm43196	6	3325742	3327855	-	2114	TEC	predicted gene 43196 [Source:MGI Symbol;Acc:MGI:5663333]	-
ENSMUSG00000049775	170628	66557.3	66889.3	37687.6	36502.2	35908.7	101358	36699.5	1.46562	4.68969e-05	0.000296637	Tmsb4x	X	167207093	167209315	-	1371	protein_coding	thymosin, beta 4, X chromosome [Source:MGI Symbol;Acc:MGI:99510]	-
ENSMUSG00000101892	612.912	335.943	342.719	163.256	166.456	137.802	430.524	155.838	1.46484	2.5383e-07	2.33663e-06	9130401M01Rik	15	58022259	58034325	-	2666	protein_coding	RIKEN cDNA 9130401M01 gene [Source:MGI Symbol;Acc:MGI:1923008]	-
ENSMUSG00000094103	404.36	318.689	263.159	187.791	93.2883	76.35	328.736	119.143	1.46417	4.98435e-05	0.000313622	1700047I17Rik2	12	55199592	55217168	+	3863	protein_coding	RIKEN cDNA 1700047I17 gene 2 [Source:MGI Symbol;Acc:MGI:3714351]	-
ENSMUSG00000048031	53.2967	63.9408	82.6197	19.8172	16.4626	36.3128	66.619	24.1975	1.46347	0.000232036	0.00127226	Fcrl5	3	87435773	87500678	+	3480	protein_coding	Fc receptor-like 5 [Source:MGI Symbol;Acc:MGI:3053558]	-
ENSMUSG00000021417	1444.8	1016.96	964.916	444.471	412.48	385.474	1142.23	414.142	1.46316	9.48084e-13	1.49697e-11	Eci2	13	34977748	35027096	-	5540	protein_coding	enoyl-Coenzyme A delta isomerase 2 [Source:MGI Symbol;Acc:MGI:1346064]	-
ENSMUSG00000074578	1357.91	653.617	679.317	317.075	319.192	339.851	896.947	325.373	1.46234	1.49515e-06	1.2313e-05	Zfas1	2	167062934	167065862	+	2929	processed_transcript	zinc finger, NFX1-type containing 1, antisense RNA 1 [Source:MGI Symbol;Acc:MGI:1916199]	-
ENSMUSG00000021281	23759.9	33102.1	32563.4	10857.9	10867.2	10761.6	29808.4	10828.9	1.46086	4.20778e-18	9.1687e-17	Tnfaip2	12	111442469	111455018	+	4984	protein_coding	tumor necrosis factor, alpha-induced protein 2 [Source:MGI Symbol;Acc:MGI:104960]	-
ENSMUSG00000061024	1600.06	1252.43	1242.36	529.402	461.868	499.068	1364.95	496.779	1.45782	1.05974e-18	2.39941e-17	Rrs1	1	9545408	9547455	+	2048	protein_coding	ribosome biogenesis regulator 1 [Source:MGI Symbol;Acc:MGI:1929721]	-
ENSMUSG00000044350	4778.16	5311.15	5444.74	1959.07	1884.06	1813.78	5178.02	1885.63	1.45747	4.09133e-37	1.82319e-35	Lacc1	14	77024200	77036904	-	3644	protein_coding	laccase domain containing 1 [Source:MGI Symbol;Acc:MGI:2445077]	-
ENSMUSG00000042129	15487.3	27911.7	27968.3	8522.33	8684.95	8782.11	23789.1	8663.13	1.45736	2.69589e-09	3.20304e-08	Rassf4	6	116633008	116673952	-	9209	protein_coding	Ras association (RalGDS/AF-6) domain family member 4 [Source:MGI Symbol;Acc:MGI:2386853]	-
ENSMUSG00000031880	637.243	371.466	371.279	176.467	162.797	162.942	459.996	167.402	1.45718	2.83387e-08	2.98183e-07	Rrad	8	104628070	104631327	-	1577	protein_coding	Ras-related associated with diabetes [Source:MGI Symbol;Acc:MGI:1930943]	-
ENSMUSG00000035828	975.561	906.335	898.617	351.047	342.057	319.366	926.838	337.49	1.45715	2.33406e-30	8.4509e-29	Pim3	15	88862186	88865726	+	2427	protein_coding	proviral integration site 3 [Source:MGI Symbol;Acc:MGI:1355297]	-
ENSMUSG00000030652	809.878	409.018	434.518	214.214	194.808	194.599	551.138	201.207	1.45283	7.53458e-07	6.49133e-06	Coq7	7	118509659	118533356	-	6434	protein_coding	demethyl-Q 7 [Source:MGI Symbol;Acc:MGI:107207]	-
ENSMUSG00000030785	45.1863	20.2987	16.3199	7.5494	7.31673	14.8976	27.2683	9.92123	1.45185	0.0155077	0.0479089	Cox6a2	7	128205435	128206387	-	680	protein_coding	cytochrome c oxidase subunit 6A2 [Source:MGI Symbol;Acc:MGI:104649]	-
ENSMUSG00000029108	454.18	534.87	571.198	166.087	214.014	192.737	520.083	190.946	1.44594	1.95853e-15	3.71369e-14	Pcdh7	5	57717967	58133230	+	10604	protein_coding	protocadherin 7 [Source:MGI Symbol;Acc:MGI:1860487]	-
ENSMUSG00000107470	118.18	86.2693	94.8596	33.9723	36.5836	39.1061	99.7695	36.554	1.4456	8.95984e-08	8.83883e-07	Gm3375	7	3181093	3181888	+	796	processed_pseudogene	predicted gene 3375 [Source:MGI Symbol;Acc:MGI:3781553]	-
ENSMUSG00000021773	662.732	223.285	214.199	154.763	129.872	119.18	366.739	134.605	1.44499	0.000960161	0.00446834	Comtd1	14	21845855	21848977	-	2470	protein_coding	catechol-O-methyltransferase domain containing 1 [Source:MGI Symbol;Acc:MGI:1916406]	-
ENSMUSG00000066258	1137.77	830.215	885.357	315.187	364.922	367.784	951.113	349.298	1.44445	3.06062e-15	5.7005e-14	Trim12a	7	104299894	104315466	-	5781	protein_coding	tripartite motif-containing 12A [Source:MGI Symbol;Acc:MGI:1923931]	-
ENSMUSG00000003873	7568.13	3531.97	3321.11	1806.19	1724.92	1773.74	4807.07	1768.28	1.4427	6.26612e-06	4.66833e-05	Bax	7	45461697	45466898	-	1576	protein_coding	BCL2-associated X protein [Source:MGI Symbol;Acc:MGI:99702]	-
ENSMUSG00000031740	101.959	109.613	126.48	39.6344	36.5836	48.4171	112.684	41.545	1.44119	1.71025e-08	1.86089e-07	Mmp2	8	92827291	92853420	+	3371	protein_coding	matrix metallopeptidase 2 [Source:MGI Symbol;Acc:MGI:97009]	-
ENSMUSG00000030512	908.361	382.63	433.498	213.271	223.16	199.255	574.83	211.895	1.43891	2.05748e-05	0.000139209	Snrpa1	7	66059003	66074587	+	3172	protein_coding	small nuclear ribonucleoprotein polypeptide A' [Source:MGI Symbol;Acc:MGI:1916231]	-
ENSMUSG00000037816	1229.3	1231.11	1198.5	456.739	436.26	458.1	1219.64	450.366	1.43731	9.07794e-38	4.11077e-36	Fbxw17	13	50417864	50433780	+	3818	protein_coding	F-box and WD-40 domain protein 17 [Source:MGI Symbol;Acc:MGI:1923584]	-
ENSMUSG00000037447	312.828	358.271	345.779	125.509	109.751	140.596	338.959	125.285	1.43695	1.19585e-15	2.28818e-14	Arid5a	1	36307733	36324029	+	12540	protein_coding	AT rich interactive domain 5A (MRF1-like) [Source:MGI Symbol;Acc:MGI:2443039]	ARID
ENSMUSG00000044026	143.669	166.449	167.279	64.1699	64.936	47.486	159.133	58.8639	1.43588	4.75434e-10	6.11585e-09	Slc35g1	19	38395980	38405607	+	3471	protein_coding	solute carrier family 35, member G1 [Source:MGI Symbol;Acc:MGI:2444789]	-
ENSMUSG00000028793	5734.03	5792.22	5965.96	2232.74	2045.94	2200.18	5830.74	2159.62	1.43297	2.37292e-46	1.42886e-44	Rnf19b	4	129058271	129085886	+	2872	protein_coding	ring finger protein 19B [Source:MGI Symbol;Acc:MGI:1922484]	-
ENSMUSG00000020377	89.214	42.6272	34.6799	27.3666	10.0605	24.2085	55.507	20.5452	1.43129	0.00649856	0.0232834	Ltc4s	11	50236461	50238616	-	1014	protein_coding	leukotriene C4 synthase [Source:MGI Symbol;Acc:MGI:107498]	-
ENSMUSG00000031488	502.842	808.902	859.857	281.215	259.744	266.294	723.867	269.084	1.42844	1.5784e-09	1.92014e-08	Rab11fip1	8	27138773	27174646	-	10800	protein_coding	RAB11 family interacting protein 1 (class I) [Source:MGI Symbol;Acc:MGI:1923017]	-
ENSMUSG00000028599	27498.8	39829	39201.5	13440.8	13069.5	13154.5	35509.8	13221.6	1.42534	2.65562e-15	4.97929e-14	Tnfrsf1b	4	145213463	145246870	-	3818	protein_coding	tumor necrosis factor receptor superfamily, member 1b [Source:MGI Symbol;Acc:MGI:1314883]	-
ENSMUSG00000021725	1091.42	1173.26	1217.88	450.133	460.954	386.406	1160.85	432.497	1.42464	1.47371e-24	4.29832e-23	Parp8	13	116854820	117025537	-	8882	protein_coding	poly (ADP-ribose) polymerase family, member 8 [Source:MGI Symbol;Acc:MGI:1098713]	-
ENSMUSG00000044927	31.2828	22.3285	21.4199	5.66205	7.31673	14.8976	25.0104	9.29211	1.42436	0.00775508	0.026991	H1fx	6	87980421	87981637	-	1217	protein_coding	H1 histone family, member X [Source:MGI Symbol;Acc:MGI:2685307]	-
novel.46	1075.2	1277.8	1154.64	445.415	438.089	424.581	1169.21	436.028	1.42345	1.2088e-26	3.78877e-25	-	17	34995779	35000396	-	3921	-	PF00429:ENV polyprotein (coat polyprotein)	-
ENSMUSG00000038045	66.0415	62.9259	53.0398	25.4792	27.4377	14.8976	60.6691	22.6048	1.42265	4.35116e-05	0.000276997	Sult6b1	17	78883938	78906992	-	2125	protein_coding	sulfotransferase family, cytosolic, 6B, member 1 [Source:MGI Symbol;Acc:MGI:1920921]	-
ENSMUSG00000042284	25.4897	16.2389	13.2599	9.43675	5.48755	5.58659	18.3295	6.83696	1.41789	0.0156548	0.0483102	Itga1	13	114953096	115101964	-	18599	protein_coding	integrin alpha 1 [Source:MGI Symbol;Acc:MGI:96599]	-
ENSMUSG00000034118	661.574	570.393	504.898	197.228	243.281	210.428	578.955	216.979	1.41488	6.46233e-15	1.18653e-13	Tpst1	5	130073326	130135729	+	2789	protein_coding	protein-tyrosine sulfotransferase 1 [Source:MGI Symbol;Acc:MGI:1298231]	-
ENSMUSG00000084093	118.18	60.896	64.2598	39.6344	32.9253	18.622	81.1118	30.3939	1.41313	0.000693728	0.00335481	Gm16418	1	166431705	166431875	-	171	processed_pseudogene	predicted pseudogene 16418 [Source:MGI Symbol;Acc:MGI:3644548]	-
ENSMUSG00000000184	27.807	33.4928	57.1198	16.9862	16.4626	11.1732	39.4732	14.874	1.41176	0.00191232	0.00819674	Ccnd2	6	127125162	127152193	-	9409	protein_coding	cyclin D2 [Source:MGI Symbol;Acc:MGI:88314]	-
ENSMUSG00000054676	1008	1012.9	956.756	382.188	385.043	355.679	992.554	374.303	1.40681	4.47051e-31	1.65065e-29	1600014C10Rik	7	38183217	38197568	+	3949	protein_coding	RIKEN cDNA 1600014C10 gene [Source:MGI Symbol;Acc:MGI:1919494]	-
ENSMUSG00000039116	384.663	572.422	557.938	206.665	185.662	179.702	505.008	190.676	1.40631	3.81865e-11	5.40011e-10	Adgrg6	10	14402583	14545659	-	12228	protein_coding	adhesion G protein-coupled receptor G6 [Source:MGI Symbol;Acc:MGI:1916151]	-
ENSMUSG00000086513	13.9035	19.2837	18.3599	5.66205	7.31673	6.51768	17.1824	6.49882	1.40574	0.0112684	0.0367894	9130208D14Rik	7	105824223	105831515	-	7293	unprocessed_pseudogene	RIKEN cDNA 9130208D14 gene [Source:MGI Symbol;Acc:MGI:1924950]	-
ENSMUSG00000004837	177.269	88.2992	98.9396	41.5217	48.4733	47.486	121.503	45.827	1.40318	3.87245e-05	0.000249165	Grap	11	61653265	61672784	+	1793	protein_coding	GRB2-related adaptor protein [Source:MGI Symbol;Acc:MGI:1918770]	-
ENSMUSG00000040269	637.243	383.645	328.439	182.129	170.114	158.287	449.775	170.177	1.40108	5.97902e-07	5.21805e-06	Mrps28	3	8802146	8923918	-	783	protein_coding	mitochondrial ribosomal protein S28 [Source:MGI Symbol;Acc:MGI:1913480]	-
ENSMUSG00000042677	1630.18	2007.54	2053.25	760.602	706.979	691.806	1896.99	719.795	1.39842	6.09905e-21	1.5316e-19	Zc3h12a	4	125118423	125127840	-	2882	protein_coding	zinc finger CCCH type containing 12A [Source:MGI Symbol;Acc:MGI:2385891]	-
ENSMUSG00000020250	14967.1	17644.6	17444	6314.13	6299.7	6398.5	16685.2	6337.45	1.39664	3.81805e-32	1.47324e-30	Txnrd1	10	82833951	82897712	+	7086	protein_coding	thioredoxin reductase 1 [Source:MGI Symbol;Acc:MGI:1354175]	-
ENSMUSG00000062203	3867.48	4399.74	4242.16	1555.18	1520.05	1679.7	4169.79	1584.98	1.39565	2.60322e-32	1.01003e-30	Gspt1	16	11219292	11254325	-	5428	protein_coding	G1 to S phase transition 1 [Source:MGI Symbol;Acc:MGI:1316728]	-
ENSMUSG00000037997	1163.26	1273.74	1137.3	452.02	467.356	440.409	1191.43	453.262	1.39437	9.94654e-30	3.52535e-28	Parp11	6	127446840	127494261	+	7026	protein_coding	poly (ADP-ribose) polymerase family, member 11 [Source:MGI Symbol;Acc:MGI:2141505]	-
ENSMUSG00000078974	1408.89	549.079	614.038	352.935	297.242	328.677	857.334	326.285	1.39321	0.000103262	0.000608065	Sec61g	11	16500530	16508484	-	2464	protein_coding	SEC61, gamma subunit [Source:MGI Symbol;Acc:MGI:1202066]	-
ENSMUSG00000112843	165.683	116.717	102	55.6768	41.1566	49.3482	128.133	48.7272	1.39273	1.63111e-06	1.33152e-05	Gm46224	10	51526340	51531161	+	1242	lincRNA	predicted gene, 46224 [Source:MGI Symbol;Acc:MGI:5825861]	-
ENSMUSG00000026202	2922.05	2146.58	2059.37	942.731	951.175	820.297	2376	904.734	1.3927	1.08901e-13	1.83505e-12	Tuba4a	1	75214228	75219865	-	3701	protein_coding	tubulin, alpha 4A [Source:MGI Symbol;Acc:MGI:1095410]	-
ENSMUSG00000036594	6964.48	5417.71	5572.24	2328.99	2308.43	2205.77	5984.81	2281.06	1.39148	4.6893e-21	1.17934e-19	H2-Aa	17	34282744	34287827	-	1874	protein_coding	histocompatibility 2, class II antigen A, alpha [Source:MGI Symbol;Acc:MGI:95895]	-
ENSMUSG00000110018	84.5795	47.7019	48.9598	27.3666	20.121	21.4152	60.4137	22.9676	1.39127	0.000259549	0.00140342	5430437J10Rik	15	5496266	5594984	+	2001	transcribed_processed_pseudogene	RIKEN cDNA 5430437J10 gene [Source:MGI Symbol;Acc:MGI:1918682]	-
ENSMUSG00000030144	30793.9	14609	15419.3	8036.34	7792.31	7432.02	20274	7753.56	1.38668	2.86747e-06	2.25531e-05	Clec4d	6	123262111	123275265	+	1599	protein_coding	C-type lectin domain family 4, member d [Source:MGI Symbol;Acc:MGI:1298389]	-
ENSMUSG00000029059	1962.71	949.978	993.476	556.768	497.537	439.478	1302.05	497.928	1.3864	5.4826e-06	4.11012e-05	Fam213b	4	154895504	154899135	-	1027	protein_coding	family with sequence similarity 213, member B [Source:MGI Symbol;Acc:MGI:1913719]	-
ENSMUSG00000036636	13594.1	19295.9	19175.9	6788.8	6602.43	6557.72	17355.3	6649.65	1.38407	3.89944e-15	7.24674e-14	Clcn7	17	25133391	25162104	+	5291	protein_coding	chloride channel, voltage-sensitive 7 [Source:MGI Symbol;Acc:MGI:1347048]	-
ENSMUSG00000027219	608.277	627.229	658.917	235.919	232.306	257.914	631.474	242.046	1.3838	4.61317e-24	1.29912e-22	Slc28a2	2	122426477	122461137	+	4208	protein_coding	solute carrier family 28 (sodium-coupled nucleoside transporter), member 2 [Source:MGI Symbol;Acc:MGI:1913105]	-
ENSMUSG00000002997	970.926	1103.23	1080.18	412.386	407.908	389.199	1051.44	403.164	1.38339	3.01019e-27	9.63261e-26	Prkar2b	12	31958476	32061296	-	3652	protein_coding	protein kinase, cAMP dependent regulatory, type II beta [Source:MGI Symbol;Acc:MGI:97760]	-
ENSMUSG00000020671	8358.31	8786.28	8479.23	3300.03	3232.16	3313.78	8541.27	3281.99	1.37992	1.33207e-52	9.09706e-51	Rab10	12	3247428	3309969	-	3513	protein_coding	RAB10, member RAS oncogene family [Source:MGI Symbol;Acc:MGI:105066]	-
ENSMUSG00000079414	53.2967	36.5376	40.7998	18.8735	18.2918	13.0354	43.5447	16.7336	1.37588	0.000319646	0.00168976	Gm11110	17	57091370	57105942	-	2146	lincRNA	predicted gene 11110 [Source:MGI Symbol;Acc:MGI:3779362]	-
ENSMUSG00000087635	46.3449	64.9557	64.2598	19.8172	24.694	23.2774	58.5201	22.5962	1.37564	3.37832e-05	0.000220069	Gm13414	2	34649514	34650240	-	727	processed_pseudogene	predicted gene 13414 [Source:MGI Symbol;Acc:MGI:3652154]	-
ENSMUSG00000015671	4469.97	2117.15	2145.05	1111.65	1147.81	1109.87	2910.72	1123.11	1.37369	6.48945e-06	4.81975e-05	Psma2	13	14613240	14674236	+	3673	protein_coding	proteasome (prosome, macropain) subunit, alpha type 2 [Source:MGI Symbol;Acc:MGI:104885]	-
ENSMUSG00000112226	25.4897	13.1941	26.5199	9.43675	8.23132	7.44878	21.7346	8.37228	1.37352	0.0105149	0.0347667	Gm48786	10	51543035	51546848	+	3814	processed_pseudogene	predicted gene, 48786 [Source:MGI Symbol;Acc:MGI:6098486]	-
ENSMUSG00000001627	1813.25	1122.52	1088.34	490.711	524.975	539.106	1341.37	518.264	1.37147	5.77382e-09	6.6393e-08	Ifrd1	12	40201567	40248504	-	5858	protein_coding	interferon-related developmental regulator 1 [Source:MGI Symbol;Acc:MGI:1316717]	-
ENSMUSG00000090246	12.7449	26.3883	25.4999	8.49308	7.31673	9.31098	21.5443	8.37359	1.37101	0.0110341	0.0361561	Gm17017	1	85641222	85650585	-	2405	antisense	predicted gene 17017 [Source:MGI Symbol;Acc:MGI:4820558]	-
ENSMUSG00000006519	55068.2	27457	27579.7	14743	13843.2	14045.6	36701.6	14210.6	1.36886	2.00842e-06	1.62297e-05	Cyba	8	122424776	122432930	-	1039	protein_coding	cytochrome b-245, alpha polypeptide [Source:MGI Symbol;Acc:MGI:1316658]	-
ENSMUSG00000019970	6488.29	6228.65	6239.32	2447.89	2410.86	2492.55	6318.75	2450.43	1.36656	2.86404e-50	1.87953e-48	Sgk1	10	21882184	21999903	+	4903	protein_coding	serum/glucocorticoid regulated kinase 1 [Source:MGI Symbol;Acc:MGI:1340062]	-
ENSMUSG00000082088	47.5036	92.3589	65.2797	20.7609	39.3274	19.5531	68.3807	26.5471	1.36625	0.00110359	0.00505598	Gm15753	5	137720354	137721740	-	1062	unprocessed_pseudogene	predicted gene 15753 [Source:MGI Symbol;Acc:MGI:3783195]	-
ENSMUSG00000081219	297.766	200.957	211.139	85.8744	93.2883	95.9031	236.621	91.6886	1.36559	4.73139e-09	5.48567e-08	Bambi-ps1	2	122466935	122467526	-	592	processed_pseudogene	BMP and activin membrane-bound inhibitor, pseudogene (Xenopus laevis) [Source:MGI Symbol;Acc:MGI:1932402]	-
ENSMUSG00000028792	2398.35	1693.92	1799.27	823.828	778.317	684.357	1963.85	762.167	1.36522	3.95617e-13	6.37847e-12	Ak2	4	128991958	129011529	+	2140	protein_coding	adenylate kinase 2 [Source:MGI Symbol;Acc:MGI:87978]	-
ENSMUSG00000017144	386.98	358.271	424.318	140.608	157.31	156.424	389.857	151.447	1.36394	1.07137e-16	2.1738e-15	Rnd3	2	51130438	51149111	-	4432	protein_coding	Rho family GTPase 3 [Source:MGI Symbol;Acc:MGI:1921444]	-
ENSMUSG00000025792	3724.97	3527.91	3509.81	1464.58	1338.05	1382.68	3587.56	1395.1	1.36259	2.68252e-38	1.2415e-36	Slc25a10	11	120491840	120499187	+	3455	protein_coding	solute carrier family 25 (mitochondrial carrier, dicarboxylate transporter), member 10 [Source:MGI Symbol;Acc:MGI:1353497]	-
ENSMUSG00000069744	3844.31	1979.12	1924.73	1087.11	951.175	974.859	2582.72	1004.38	1.36238	2.4348e-06	1.93586e-05	Psmb3	11	97703399	97713500	+	2300	protein_coding	proteasome (prosome, macropain) subunit, beta type 3 [Source:MGI Symbol;Acc:MGI:1347014]	-
ENSMUSG00000115219	353.38	168.479	149.939	94.3675	85.057	81.9366	223.933	87.1204	1.36011	0.000143952	0.000823142	Eef1akmt4	16	20611593	20619011	+	1614	protein_coding	EEF1A lysine methyltransferase 4 [Source:MGI Symbol;Acc:MGI:5903914]	-
ENSMUSG00000018882	1693.91	1069.74	1023.06	543.557	502.11	433.891	1262.23	493.186	1.35535	1.80368e-08	1.95496e-07	Mrpl45	11	97315716	97329920	+	2596	protein_coding	mitochondrial ribosomal protein L45 [Source:MGI Symbol;Acc:MGI:1914286]	-
ENSMUSG00000085912	12.7449	33.4928	24.4799	10.3804	9.14591	8.37988	23.5725	9.30207	1.3489	0.0134706	0.042675	Trp53cor1	17	29057430	29079179	-	3732	lincRNA	tumor protein p53 pathway corepressor 1 [Source:MGI Symbol;Acc:MGI:3801771]	-
ENSMUSG00000001056	2269.74	1102.22	1118.94	607.727	581.68	573.556	1496.97	587.654	1.34864	6.93362e-06	5.11796e-05	Nhp2	11	51619735	51623714	+	1146	protein_coding	NHP2 ribonucleoprotein [Source:MGI Symbol;Acc:MGI:1098547]	-
ENSMUSG00000024646	6451.21	4102.36	3896.38	1944.91	1977.35	1775.6	4816.65	1899.29	1.34244	3.05414e-09	3.60067e-08	Cyb5a	18	84851338	84880401	+	2143	protein_coding	cytochrome b5 type A (microsomal) [Source:MGI Symbol;Acc:MGI:1926952]	-
ENSMUSG00000037966	21984.9	16002.5	15242.8	7261.58	6853.03	6891.05	17743.4	7001.89	1.34143	9.71577e-14	1.64543e-12	Ninj1	13	49187485	49196244	+	1570	protein_coding	ninjurin 1 [Source:MGI Symbol;Acc:MGI:1196617]	-
ENSMUSG00000024208	1459.87	643.468	698.697	385.019	361.263	359.404	934.01	368.562	1.34099	3.31912e-05	0.000216717	Uqcc2	17	27122663	27133916	-	837	protein_coding	ubiquinol-cytochrome c reductase complex assembly factor 2 [Source:MGI Symbol;Acc:MGI:1914517]	-
ENSMUSG00000034343	2564.03	2026.82	1854.35	856.857	832.278	854.748	2148.4	847.961	1.3409	8.12505e-16	1.56898e-14	Ube2f	1	91250304	91290337	+	8842	protein_coding	ubiquitin-conjugating enzyme E2F (putative) [Source:MGI Symbol;Acc:MGI:1915171]	-
ENSMUSG00000005803	2150.4	1600.55	1624.85	702.094	726.185	693.668	1791.94	707.316	1.3407	1.43497e-15	2.73637e-14	Sqor	2	122765237	122809569	+	4084	protein_coding	sulfide quinone oxidoreductase [Source:MGI Symbol;Acc:MGI:1929899]	-
ENSMUSG00000048911	96.1657	294.331	289.679	96.2549	83.2278	89.3854	226.725	89.6227	1.34057	0.000996492	0.00461186	Rnf24	2	131298064	131352892	-	6801	protein_coding	ring finger protein 24 [Source:MGI Symbol;Acc:MGI:1261771]	-
ENSMUSG00000049091	1931.42	1176.31	1139.34	552.994	577.107	554.934	1415.69	561.678	1.33325	2.34149e-08	2.48969e-07	Sephs2	7	127271879	127274055	-	2177	protein_coding	selenophosphate synthetase 2 [Source:MGI Symbol;Acc:MGI:108388]	-
ENSMUSG00000022125	3925.42	3662.89	3744.41	1481.57	1509.99	1507.45	3777.57	1499.67	1.3327	2.8492e-42	1.48654e-40	Cln5	14	103070216	103077628	+	2563	protein_coding	ceroid-lipofuscinosis, neuronal 5 [Source:MGI Symbol;Acc:MGI:2442253]	-
ENSMUSG00000062232	703.284	1220.96	1241.34	427.485	401.505	428.305	1055.19	419.098	1.33267	5.74786e-08	5.81712e-07	Rapgef2	3	79062516	79286517	-	14051	protein_coding	Rap guanine nucleotide exchange factor (GEF) 2 [Source:MGI Symbol;Acc:MGI:2659071]	-
ENSMUSG00000039701	144.828	287.226	247.859	82.0997	88.7153	99.6274	226.638	90.1475	1.33176	6.65744e-06	4.93579e-05	Usp53	3	122931493	122984510	-	12572	protein_coding	ubiquitin specific peptidase 53 [Source:MGI Symbol;Acc:MGI:2139607]	-
ENSMUSG00000026547	12534	9844.85	10186.7	4709.88	4227.24	4002.79	10855.2	4313.3	1.33147	5.57795e-18	1.21072e-16	Tagln2	1	172500047	172507380	+	2082	protein_coding	transgelin 2 [Source:MGI Symbol;Acc:MGI:1312985]	-
ENSMUSG00000022439	1247.84	1425.98	1438.19	564.318	516.744	557.727	1370.67	546.263	1.32768	2.59789e-24	7.42254e-23	Parvg	15	84324026	84342978	+	3090	protein_coding	parvin, gamma [Source:MGI Symbol;Acc:MGI:2158329]	-
ENSMUSG00000023089	1466.82	526.75	549.778	350.103	353.947	309.124	847.782	337.725	1.3273	0.000678311	0.00329163	Ndufa5	6	24518666	24528013	-	1032	protein_coding	NADH:ubiquinone oxidoreductase subunit A5 [Source:MGI Symbol;Acc:MGI:1915452]	-
ENSMUSG00000071528	2906.99	998.694	1193.4	707.756	680.456	645.251	1699.69	677.821	1.32602	0.000476457	0.00239082	Usmg5	19	47083471	47090625	-	341	protein_coding	upregulated during skeletal muscle growth 5 [Source:MGI Symbol;Acc:MGI:1891435]	-
ENSMUSG00000055809	246.787	268.957	276.419	113.241	98.7758	105.214	264.054	105.744	1.32147	4.42275e-14	7.6997e-13	Dnaaf3	7	4522933	4532453	-	2224	protein_coding	dynein, axonemal assembly factor 3 [Source:MGI Symbol;Acc:MGI:3588207]	-
ENSMUSG00000019194	742.677	523.706	556.918	242.525	215.843	270.949	607.767	243.106	1.32119	9.05233e-11	1.23742e-09	Scn1b	7	31116524	31127003	-	1859	protein_coding	sodium channel, voltage-gated, type I, beta [Source:MGI Symbol;Acc:MGI:98247]	-
ENSMUSG00000005054	27051.5	13976.6	14929.7	7737.19	7450.26	7229.04	18652.6	7472.16	1.31975	9.11525e-07	7.74197e-06	Cstb	10	78425669	78427622	+	603	protein_coding	cystatin B [Source:MGI Symbol;Acc:MGI:109514]	-
ENSMUSG00000014226	2399.51	1395.53	1384.13	688.883	706.064	682.495	1726.39	692.481	1.31756	1.03552e-07	1.01262e-06	Cacybp	1	160202367	160212875	-	2390	protein_coding	calcyclin binding protein [Source:MGI Symbol;Acc:MGI:1270839]	-
ENSMUSG00000086712	28.9656	38.5675	31.6199	8.49308	19.2064	12.1043	33.051	13.2679	1.31617	0.00342481	0.0135031	AI427809	4	53261356	53270232	-	2369	lincRNA	expressed sequence AI427809 [Source:MGI Symbol;Acc:MGI:2140270]	-
ENSMUSG00000027281	308.194	441.496	381.479	157.594	143.591	153.631	377.056	151.605	1.31584	3.51685e-11	4.99856e-10	Slx4ip	2	136891218	137071950	+	5905	protein_coding	SLX4 interacting protein [Source:MGI Symbol;Acc:MGI:1921493]	-
ENSMUSG00000027566	4459.54	2583.01	2639.75	1334.36	1268.54	1286.78	3227.43	1296.56	1.31552	5.55714e-08	5.63767e-07	Psma7	2	180036374	180042433	-	3071	protein_coding	proteasome (prosome, macropain) subunit, alpha type 7 [Source:MGI Symbol;Acc:MGI:1347070]	-
ENSMUSG00000044468	1160.94	1307.23	1322.93	507.697	500.281	515.828	1263.7	507.936	1.31537	2.98125e-26	9.1563e-25	Tent5c	3	100451628	100489324	-	6097	protein_coding	terminal nucleotidyltransferase 5C [Source:MGI Symbol;Acc:MGI:1921895]	-
ENSMUSG00000042726	6540.43	6522.98	6547.35	2717.78	2587.38	2577.28	6536.92	2627.48	1.31495	8.56607e-47	5.21413e-45	Trafd1	5	121371725	121385632	-	4486	protein_coding	TRAF type zinc finger domain containing 1 [Source:MGI Symbol;Acc:MGI:1923551]	-
ENSMUSG00000059742	49.8208	45.672	29.5799	16.0425	12.8043	21.4152	41.6909	16.754	1.31311	0.00145747	0.00645373	Kcnh7	2	62693414	63184287	-	15226	protein_coding	potassium voltage-gated channel, subfamily H (eag-related), member 7 [Source:MGI Symbol;Acc:MGI:2159566]	-
ENSMUSG00000029649	7152.18	3251.85	3363.95	1994.93	1799	1751.39	4589.32	1848.44	1.31186	3.10528e-05	0.000203784	Pomp	5	147860461	147876456	+	5216	protein_coding	proteasome maturation protein [Source:MGI Symbol;Acc:MGI:1913787]	-
ENSMUSG00000028648	2414.57	937.798	1013.88	624.713	599.972	540.037	1455.42	588.24	1.30662	0.000274441	0.00147163	Ndufs5	4	123712710	123718202	-	860	protein_coding	NADH:ubiquinone oxidoreductase core subunit S5 [Source:MGI Symbol;Acc:MGI:1890889]	-
ENSMUSG00000043336	468.084	785.558	792.537	290.652	265.231	271.881	682.06	275.921	1.30646	5.52715e-08	5.61064e-07	Filip1l	16	57353093	57573126	+	5335	protein_coding	filamin A interacting protein 1-like [Source:MGI Symbol;Acc:MGI:1925999]	-
ENSMUSG00000023827	1170.21	817.021	830.277	437.865	368.58	332.402	939.169	379.616	1.30638	8.15844e-10	1.02668e-08	Agpat4	17	12118704	12219645	+	2701	protein_coding	1-acylglycerol-3-phosphate O-acyltransferase 4 (lysophosphatidic acid acyltransferase, delta) [Source:MGI Symbol;Acc:MGI:1915512]	-
ENSMUSG00000036138	7551.91	4922.43	5007.16	2355.41	2359.64	2356.61	5827.16	2357.22	1.30559	1.5867e-10	2.13252e-09	Acaa1a	9	119339676	119350299	+	4414	protein_coding	acetyl-Coenzyme A acyltransferase 1A [Source:MGI Symbol;Acc:MGI:2148491]	-
ENSMUSG00000060802	112702	69849.7	71824	35034.9	33935.9	33984.1	84791.8	34318.3	1.30494	1.83618e-09	2.22247e-08	B2m	2	122147686	122153083	+	860	protein_coding	beta-2 microglobulin [Source:MGI Symbol;Acc:MGI:88127]	-
ENSMUSG00000029752	334.842	265.913	259.079	112.297	102.434	134.078	286.611	116.27	1.30046	4.71806e-10	6.07848e-09	Asns	6	7675169	7693254	-	2735	protein_coding	asparagine synthetase [Source:MGI Symbol;Acc:MGI:1350929]	-
ENSMUSG00000056144	414.787	672.901	607.918	224.595	209.441	255.121	565.202	229.719	1.29983	1.40289e-08	1.54043e-07	Trim34a	7	104244457	104262234	+	2592	protein_coding	tripartite motif-containing 34A [Source:MGI Symbol;Acc:MGI:2137359]	-
ENSMUSG00000052837	6859.05	6226.62	5964.94	2647.95	2512.38	2580.07	6350.2	2580.14	1.29928	6.04993e-31	2.22404e-29	Junb	8	84974484	84978718	-	2301	protein_coding	jun B proto-oncogene [Source:MGI Symbol;Acc:MGI:96647]	TF_bZIP
ENSMUSG00000042190	505.16	985.5	984.296	361.428	314.619	330.54	824.985	335.529	1.29856	3.08366e-06	2.41068e-05	Cmklr1	5	113612354	113650426	-	3408	protein_coding	chemokine-like receptor 1 [Source:MGI Symbol;Acc:MGI:109603]	-
ENSMUSG00000013418	38.2346	62.9259	54.0598	24.5356	17.3772	21.4152	51.7401	21.1093	1.29849	0.000382044	0.00197609	B4galnt2	11	95865943	95914891	-	1722	protein_coding	beta-1,4-N-acetyl-galactosaminyl transferase 2 [Source:MGI Symbol;Acc:MGI:1342058]	-
ENSMUSG00000023106	2202.54	1133.68	1174.02	603.952	666.737	563.314	1503.41	611.334	1.29782	4.65192e-06	3.52823e-05	Denr	5	123907175	123928835	+	6094	protein_coding	density-regulated protein [Source:MGI Symbol;Acc:MGI:1915434]	-
ENSMUSG00000021606	1539.81	524.721	581.398	395.4	345.715	335.195	881.976	358.77	1.29719	0.00111313	0.00509275	Ndufs6	13	73319838	73328542	-	898	protein_coding	NADH:ubiquinone oxidoreductase core subunit S6 [Source:MGI Symbol;Acc:MGI:107932]	-
ENSMUSG00000079499	144.828	284.181	247.859	97.1985	90.5445	88.4543	225.623	92.0658	1.29513	7.49697e-06	5.50237e-05	6530402F18Rik	2	29245107	29253006	-	5511	processed_transcript	RIKEN cDNA 6530402F18 gene [Source:MGI Symbol;Acc:MGI:1923470]	-
ENSMUSG00000006418	4063.29	3654.78	3766.85	1616.52	1602.36	1462.75	3828.3	1560.54	1.29454	1.37515e-29	4.84331e-28	Rnf114	2	167492645	167516173	+	3356	protein_coding	ring finger protein 114 [Source:MGI Symbol;Acc:MGI:1933159]	-
ENSMUSG00000022372	1894.35	1811.66	1889.03	781.363	781.061	724.394	1865.01	762.273	1.29073	1.52469e-32	5.9431e-31	Sla	15	66780819	66831829	-	9186	protein_coding	src-like adaptor [Source:MGI Symbol;Acc:MGI:104295]	-
novel.124	78.7864	74.0901	124.44	42.4654	33.8399	37.2439	92.4387	37.8497	1.29023	5.37501e-05	0.000335564	-	GL456211.1	78706	83300	+	452	-	PF03172:HSR domain	Sp100
ENSMUSG00000081157	50.9794	32.4779	39.7798	17.9298	9.14591	23.2774	41.079	16.7844	1.28969	0.00388623	0.0150573	Gm13552	2	59564268	59564684	-	417	processed_pseudogene	predicted gene 13552 [Source:MGI Symbol;Acc:MGI:3650819]	-
ENSMUSG00000089929	1886.24	624.184	635.458	429.372	435.345	424.581	1048.63	429.766	1.28645	0.00185716	0.0080021	Bcl2a1b	9	89199209	89207827	+	817	protein_coding	B cell leukemia/lymphoma 2 related protein A1b [Source:MGI Symbol;Acc:MGI:1278326]	-
ENSMUSG00000026475	38.2346	23.3435	20.3999	13.2115	11.8897	8.37988	27.326	11.1603	1.28562	0.00855595	0.0292431	Rgs16	1	153740349	153745468	+	2339	protein_coding	regulator of G-protein signaling 16 [Source:MGI Symbol;Acc:MGI:108407]	-
ENSMUSG00000062591	35.9173	44.6571	32.6399	13.2115	13.7189	19.5531	37.7381	15.4945	1.28528	0.0011619	0.00529645	Tubb4a	17	57080066	57087782	-	2228	protein_coding	tubulin, beta 4A class IVA [Source:MGI Symbol;Acc:MGI:107848]	-
ENSMUSG00000036381	880.554	813.977	820.077	373.695	321.021	337.988	838.202	344.235	1.2838	1.93592e-21	4.93528e-20	P2ry14	3	59113855	59153618	-	11059	protein_coding	purinergic receptor P2Y, G-protein coupled, 14 [Source:MGI Symbol;Acc:MGI:2155705]	-
ENSMUSG00000028378	2431.95	1377.26	1368.83	732.292	702.406	691.806	1726.02	708.834	1.28359	5.21876e-07	4.59514e-06	Ptgr1	4	58965439	58987119	-	2296	protein_coding	prostaglandin reductase 1 [Source:MGI Symbol;Acc:MGI:1914353]	-
ENSMUSG00000058715	37575.3	21433.4	22569.5	11862	11037.3	10623.8	27192.7	11174.4	1.283	1.14973e-07	1.112e-06	Fcer1g	1	171229572	171234365	-	874	protein_coding	Fc receptor, IgE, high affinity I, gamma polypeptide [Source:MGI Symbol;Acc:MGI:95496]	-
ENSMUSG00000090946	3563.93	3357.4	3008.99	1376.82	1367.31	1337.06	3310.1	1360.4	1.2827	1.94032e-26	6.00319e-25	Ccdc71l	12	32378704	32382943	+	4240	protein_coding	coiled-coil domain containing 71 like [Source:MGI Symbol;Acc:MGI:1919373]	-
ENSMUSG00000027322	2472.5	8027.11	7650.99	2476.2	2492.26	2495.34	6050.2	2487.94	1.28209	0.000897781	0.0042154	Siglec1	2	131069220	131086765	-	7143	protein_coding	sialic acid binding Ig-like lectin 1, sialoadhesin [Source:MGI Symbol;Acc:MGI:99668]	-
ENSMUSG00000016206	1558.35	1214.88	1303.55	583.191	527.719	565.176	1358.93	558.695	1.28196	6.48746e-17	1.32914e-15	H2-M3	17	37270220	37274484	+	1438	protein_coding	histocompatibility 2, M region locus 3 [Source:MGI Symbol;Acc:MGI:95915]	-
ENSMUSG00000112237	46.3449	31.4629	28.5599	12.2678	13.7189	17.6909	35.4559	14.5592	1.27865	0.00243663	0.0101275	D630033A02Rik	10	122985074	122986555	-	1482	transcribed_processed_pseudogene	RIKEN cDNA D630033A02 gene [Source:MGI Symbol;Acc:MGI:3028060]	-
ENSMUSG00000090125	82.2622	53.7915	60.1798	19.8172	33.8399	27.0018	65.4112	26.8863	1.27788	0.000255758	0.00138828	Pou3f1	4	124656807	124660655	+	3849	protein_coding	POU domain, class 3, transcription factor 1 [Source:MGI Symbol;Acc:MGI:101896]	Pou
ENSMUSG00000039531	700.967	779.469	723.177	304.807	309.132	295.158	734.538	303.032	1.27771	8.25403e-23	2.21868e-21	Zup1	10	33919142	33951269	-	9072	protein_coding	zinc finger containing ubiquitin peptidase 1 [Source:MGI Symbol;Acc:MGI:1919830]	-
ENSMUSG00000087380	272.276	146.15	141.779	88.7055	74.0819	67.9701	186.735	76.9192	1.27746	7.37607e-05	0.000448004	2210408F21Rik	6	31220351	31337404	+	2406	processed_transcript	RIKEN cDNA 2210408F21 gene [Source:MGI Symbol;Acc:MGI:1920902]	-
ENSMUSG00000093798	52.138	37.5525	43.8598	28.3103	10.9751	15.8287	44.5168	18.3713	1.27711	0.00339602	0.0134117	Gm8355	10	14745362	14747302	-	1941	processed_pseudogene	predicted pseudogene 8355 [Source:MGI Symbol;Acc:MGI:3645191]	-
ENSMUSG00000028643	733.409	402.929	400.858	215.158	200.295	219.739	512.398	211.731	1.27403	4.36496e-06	3.32397e-05	Svbp	4	119195306	119201298	+	1065	protein_coding	small vasohibin binding protein [Source:MGI Symbol;Acc:MGI:1916466]	-
ENSMUSG00000074482	50.9794	64.9557	76.4997	20.7609	37.4982	21.4152	64.145	26.5581	1.27296	0.000517628	0.00257359	Gm16589	8	4087658	4088575	+	918	processed_pseudogene	predicted gene 16589 [Source:MGI Symbol;Acc:MGI:4418561]	-
ENSMUSG00000027035	3702.96	4796.58	4750.12	1707.11	1817.29	1960.89	4416.55	1828.43	1.27244	7.91981e-16	1.5311e-14	Cers6	2	68861441	69114282	+	8875	protein_coding	ceramide synthase 6 [Source:MGI Symbol;Acc:MGI:2442564]	Homeobox
ENSMUSG00000044712	1258.26	1500.07	1433.09	557.712	562.473	615.456	1397.14	578.547	1.27235	1.01895e-20	2.52857e-19	Slc38a6	12	73286779	73354049	+	7783	protein_coding	solute carrier family 38, member 6 [Source:MGI Symbol;Acc:MGI:3648156]	-
ENSMUSG00000002103	10692.9	12326.4	12541.9	4942.97	4945.19	4836.12	11853.7	4908.09	1.27216	1.13968e-27	3.71778e-26	Acp2	2	91202885	91214098	+	5186	protein_coding	acid phosphatase 2, lysosomal [Source:MGI Symbol;Acc:MGI:87882]	-
ENSMUSG00000034974	2530.43	1220.96	1339.25	702.094	685.029	722.532	1696.88	703.218	1.27052	1.20093e-05	8.48427e-05	Dapk3	10	81183005	81193197	+	2532	protein_coding	death-associated protein kinase 3 [Source:MGI Symbol;Acc:MGI:1203520]	-
ENSMUSG00000020022	753.105	167.464	205.019	160.425	176.516	129.423	375.196	155.454	1.27017	0.0144212	0.0451924	Ndufa12	10	94198720	94221443	+	1569	protein_coding	NADH:ubiquinone oxidoreductase subunit A12 [Source:MGI Symbol;Acc:MGI:1913664]	-
ENSMUSG00000027808	12253.6	10857.8	10258.1	4590.04	4651.61	4601.48	11123.2	4614.38	1.2693	1.28987e-26	4.02783e-25	Serp1	3	58519817	58525892	-	4611	protein_coding	stress-associated endoplasmic reticulum protein 1 [Source:MGI Symbol;Acc:MGI:92638]	-
ENSMUSG00000063458	583.946	275.047	291.719	178.355	175.601	123.836	383.571	159.264	1.26692	0.000177031	0.00099129	Lrmda	14	22019712	23056085	+	2714	protein_coding	leucine rich melanocyte differentiation associated [Source:MGI Symbol;Acc:MGI:1923883]	-
ENSMUSG00000031792	1849.16	1782.22	1781.93	769.095	781.061	700.185	1804.44	750.114	1.26624	4.693e-29	1.61562e-27	Usb1	8	95332284	95347507	+	2803	protein_coding	U6 snRNA biogenesis 1 [Source:MGI Symbol;Acc:MGI:2142454]	-
ENSMUSG00000023982	713.712	304.48	262.139	160.425	209.441	162.011	426.777	177.292	1.26624	0.00103585	0.00477427	Guca1a	17	47394558	47400584	-	873	protein_coding	guanylate cyclase activator 1a (retina) [Source:MGI Symbol;Acc:MGI:102770]	-
ENSMUSG00000056612	3683.26	1909.09	1957.37	1063.52	1018.85	1056.8	2516.58	1046.39	1.26582	4.57272e-06	3.46981e-05	Ppp1r14b	19	6975048	6977324	+	919	protein_coding	protein phosphatase 1, regulatory inhibitor subunit 14B [Source:MGI Symbol;Acc:MGI:107682]	-
ENSMUSG00000086922	1516.64	741.916	759.897	422.766	417.053	415.27	1006.15	418.363	1.26548	2.24275e-05	0.000150834	Gm13835	6	31141979	31142663	-	685	processed_pseudogene	predicted gene 13835 [Source:MGI Symbol;Acc:MGI:3650921]	-
ENSMUSG00000032575	1909.41	1200.67	1202.58	604.896	599.057	590.316	1437.55	598.09	1.26474	1.3894e-08	1.52761e-07	Manf	9	106838312	106891979	-	3524	protein_coding	mesencephalic astrocyte-derived neurotrophic factor [Source:MGI Symbol;Acc:MGI:1922090]	-
ENSMUSG00000072066	61.407	63.9408	60.1798	24.5356	17.3772	35.3817	61.8425	25.7648	1.26425	0.00025744	0.00139336	6720489N17Rik	13	62603013	62624182	-	2701	protein_coding	RIKEN cDNA 6720489N17 gene [Source:MGI Symbol;Acc:MGI:2443901]	-
ENSMUSG00000022354	1049.71	451.645	416.158	300.089	268.89	229.05	639.172	266.009	1.26404	0.000534376	0.00264811	Ndufb9	15	58933756	58939488	+	1031	protein_coding	NADH:ubiquinone oxidoreductase subunit B9 [Source:MGI Symbol;Acc:MGI:1913468]	-
ENSMUSG00000039987	604.801	801.797	798.657	297.258	310.961	310.987	735.085	306.402	1.26324	2.18124e-13	3.5821e-12	Phtf2	5	20758663	20882124	-	6929	protein_coding	putative homeodomain transcription factor 2 [Source:MGI Symbol;Acc:MGI:1916020]	-
ENSMUSG00000031960	3970.6	4532.69	4361.5	1848.66	1715.77	1796.09	4288.27	1786.84	1.26314	1.99281e-28	6.74985e-27	Aars	8	111033144	111057664	+	9282	protein_coding	alanyl-tRNA synthetase [Source:MGI Symbol;Acc:MGI:2384560]	-
ENSMUSG00000030417	840.002	300.42	394.738	228.369	189.32	221.601	511.72	213.097	1.26304	0.000673229	0.00326791	Pdcd5	7	35641982	35647521	-	2486	protein_coding	programmed cell death 5 [Source:MGI Symbol;Acc:MGI:1913538]	-
ENSMUSG00000039678	6327.24	6894.44	6716.67	2793.28	2885.53	2642.46	6646.12	2773.76	1.26072	2.80917e-33	1.11045e-31	Tbc1d13	2	30133746	30152013	+	4719	protein_coding	TBC1 domain family, member 13 [Source:MGI Symbol;Acc:MGI:2385326]	-
ENSMUSG00000028910	875.919	638.393	708.897	341.61	299.071	286.778	741.07	309.153	1.26069	6.79312e-12	1.01354e-10	Mecr	4	131843470	131867786	+	3041	protein_coding	mitochondrial trans-2-enoyl-CoA reductase [Source:MGI Symbol;Acc:MGI:1349441]	-
ENSMUSG00000056629	2259.32	898.216	979.196	608.67	557.9	560.521	1378.91	575.697	1.2598	0.000320032	0.00169073	Fkbp2	19	6977741	6980461	-	663	protein_coding	FK506 binding protein 2 [Source:MGI Symbol;Acc:MGI:95542]	-
ENSMUSG00000030681	11059.1	8785.26	8686.29	4115.37	3836.71	3965.54	9510.2	3972.54	1.25935	9.65277e-18	2.07374e-16	Mvp	7	126986860	127014621	-	7627	protein_coding	major vault protein [Source:MGI Symbol;Acc:MGI:1925638]	-
ENSMUSG00000032508	3176.94	2366.82	2277.65	1116.37	1075.56	1076.35	2607.14	1089.43	1.25865	4.50492e-13	7.23543e-12	Myd88	9	119335934	119341411	-	2576	protein_coding	myeloid differentiation primary response gene 88 [Source:MGI Symbol;Acc:MGI:108005]	-
ENSMUSG00000038412	887.505	388.719	418.198	234.975	250.598	223.463	564.808	236.345	1.25596	0.000156984	0.00088979	Higd1a	9	121848563	121858362	-	3040	protein_coding	HIG1 domain family, member 1A [Source:MGI Symbol;Acc:MGI:1930666]	-
ENSMUSG00000017009	5724.76	4201.82	4174.84	2020.41	1964.54	1918.99	4700.48	1967.98	1.25595	2.3389e-13	3.82232e-12	Sdc4	2	164424247	164443887	-	2547	protein_coding	syndecan 4 [Source:MGI Symbol;Acc:MGI:1349164]	-
ENSMUSG00000024371	39.3932	32.4779	34.6799	14.1551	19.2064	11.1732	35.517	14.8449	1.25513	0.00179658	0.00778259	C2	17	34862604	34898265	-	3872	protein_coding	complement component 2 (within H-2S) [Source:MGI Symbol;Acc:MGI:88226]	-
ENSMUSG00000063800	969.768	562.273	623.218	289.708	284.438	328.677	718.419	300.941	1.25458	3.10208e-07	2.81246e-06	Prpf38a	4	108563172	108579336	-	5298	protein_coding	PRP38 pre-mRNA processing factor 38 (yeast) domain containing A [Source:MGI Symbol;Acc:MGI:1916962]	-
ENSMUSG00000078810	34.7587	35.5227	40.7998	22.6482	8.23132	15.8287	37.0271	15.5694	1.25334	0.00492493	0.0184274	Gp6	7	4363965	4397744	-	5900	protein_coding	glycoprotein 6 (platelet) [Source:MGI Symbol;Acc:MGI:1889810]	-
ENSMUSG00000036469	2553.61	3092.5	3030.41	1186.2	1252.99	1202.05	2892.17	1213.75	1.25288	2.12114e-21	5.39109e-20	2020-03-01	8	65617900	66471637	+	7146	protein_coding	membrane-associated ring finger (C3HC4) 1 [Source:MGI Symbol;Acc:MGI:1920175]	-
ENSMUSG00000047067	402.042	241.554	234.599	115.128	144.505	108.938	292.732	122.857	1.25076	7.77021e-06	5.67563e-05	Dusp28	1	92906981	92908435	+	1314	protein_coding	dual specificity phosphatase 28 [Source:MGI Symbol;Acc:MGI:1914696]	-
ENSMUSG00000030469	154.097	200.957	215.219	86.8181	67.6797	85.661	190.091	80.0529	1.25	9.17169e-08	9.02661e-07	Zfp719	7	43579610	43593235	+	4706	protein_coding	zinc finger protein 719 [Source:MGI Symbol;Acc:MGI:2444708]	zf-C2H2
ENSMUSG00000031934	1938.38	1480.79	1450.43	701.151	701.491	646.182	1623.2	682.941	1.2486	1.17205e-13	1.96707e-12	Panx1	9	15002128	15045478	-	6030	protein_coding	pannexin 1 [Source:MGI Symbol;Acc:MGI:1860055]	-
ENSMUSG00000083692	85.7381	36.5376	55.0798	28.3103	22.8648	23.2774	59.1185	24.8175	1.24796	0.00219722	0.00925843	Gm9575	16	50665008	50666346	-	1339	processed_pseudogene	predicted gene 9575 [Source:MGI Symbol;Acc:MGI:3779984]	-
ENSMUSG00000015092	5976.18	2570.83	2569.37	1558.01	1606.02	1516.76	3705.46	1560.26	1.24772	0.00019215	0.00107069	Edf1	2	25557847	25562082	+	1317	protein_coding	endothelial differentiation-related factor 1 [Source:MGI Symbol;Acc:MGI:1891227]	-
ENSMUSG00000033987	63.7243	58.8661	52.0198	23.5919	20.121	29.7951	58.2034	24.5027	1.2471	0.000107667	0.000630903	Dnah17	11	118021723	118130634	-	16126	protein_coding	dynein, axonemal, heavy chain 17 [Source:MGI Symbol;Acc:MGI:1917176]	-
ENSMUSG00000050490	156.414	118.747	131.579	60.3952	50.3025	60.5213	135.58	57.073	1.24665	1.46466e-07	1.39968e-06	Gm8394	10	85313488	85314439	+	952	processed_pseudogene	predicted gene 8394 [Source:MGI Symbol;Acc:MGI:3647964]	-
ENSMUSG00000014294	4402.77	1524.43	1594.25	1095.61	1041.72	1038.17	2507.15	1058.5	1.24384	0.0015205	0.00669612	Ndufa2	18	36742332	36744557	-	572	protein_coding	NADH:ubiquinone oxidoreductase subunit A2 [Source:MGI Symbol;Acc:MGI:1343103]	-
ENSMUSG00000042854	191.173	137.016	106.08	64.1699	49.3879	69.8323	144.756	61.13	1.24171	4.02841e-05	0.000258113	Trp53rkb	2	166792531	166799505	+	5755	protein_coding	transformation related protein 53 regulating kinase B [Source:MGI Symbol;Acc:MGI:1914050]	-
ENSMUSG00000020415	1045.08	510.511	536.518	320.85	291.754	271.881	697.369	294.828	1.24133	4.09792e-05	0.000262067	Pttg1	11	43420250	43426251	-	2000	protein_coding	pituitary tumor-transforming gene 1 [Source:MGI Symbol;Acc:MGI:1353578]	-
ENSMUSG00000026866	53.2967	34.5077	37.7399	16.9862	21.0356	14.8976	41.8481	17.6398	1.24083	0.00135942	0.00606595	Kynu	2	43555329	43682715	+	6149	protein_coding	kynureninase (L-kynurenine hydrolase) [Source:MGI Symbol;Acc:MGI:1918039]	-
ENSMUSG00000037649	872.443	693.199	726.237	320.85	311.875	337.057	763.96	323.261	1.24009	1.96889e-15	3.72913e-14	H2-DMa	17	34135182	34139101	+	1641	protein_coding	histocompatibility 2, class II, locus DMa [Source:MGI Symbol;Acc:MGI:95921]	-
ENSMUSG00000073616	2778.38	834.275	1001.64	658.685	653.018	642.457	1538.1	651.387	1.23927	0.00291956	0.0118019	Cops9	1	92637145	92641985	-	1499	protein_coding	COP9 signalosome subunit 9 [Source:MGI Symbol;Acc:MGI:1914165]	-
ENSMUSG00000028949	61.407	57.8512	69.3597	28.3103	29.2669	22.3463	62.8727	26.6412	1.23894	4.50506e-05	0.000285928	Smarcd3	5	24590818	24624411	-	5120	protein_coding	SWI/SNF related, matrix associated, actin dependent regulator of chromatin, subfamily d, member 3 [Source:MGI Symbol;Acc:MGI:1914243]	-
ENSMUSG00000028583	206.235	120.777	116.28	62.2826	70.4235	54.9348	147.764	62.5469	1.23723	5.62066e-05	0.000349394	Pdpn	4	143267431	143299564	-	1817	protein_coding	podoplanin [Source:MGI Symbol;Acc:MGI:103098]	-
ENSMUSG00000028410	4749.2	3373.64	3329.27	1598.59	1653.58	1608.94	3817.37	1620.37	1.23607	1.41434e-11	2.06796e-10	Dnaja1	4	40722150	40737149	+	8629	protein_coding	DnaJ heat shock protein family (Hsp40) member A1 [Source:MGI Symbol;Acc:MGI:1270129]	-
ENSMUSG00000002068	147.145	116.717	119.34	45.2964	60.363	56.797	127.734	54.1521	1.23526	4.7344e-07	4.20613e-06	Ccne1	7	38097984	38107534	-	2662	protein_coding	cyclin E1 [Source:MGI Symbol;Acc:MGI:88316]	-
ENSMUSG00000114349	64.8829	45.672	36.7199	23.5919	15.548	23.2774	49.0916	20.8058	1.23515	0.00154193	0.00678127	Gm7591	14	27210397	27211249	+	853	processed_pseudogene	predicted gene 7591 [Source:MGI Symbol;Acc:MGI:3644074]	-
ENSMUSG00000086606	62.5657	24.3584	31.6199	12.2678	17.3772	20.4841	39.5146	16.7097	1.23486	0.0124274	0.0398893	Gm13205	4	148947492	148948914	-	562	antisense	predicted gene 13205 [Source:MGI Symbol;Acc:MGI:3700976]	-
ENSMUSG00000042106	382.346	207.046	214.199	118.903	128.043	94.972	267.864	113.973	1.23101	4.50131e-05	0.000285797	Inka1	9	107984223	107985879	-	1156	protein_coding	inka box actin regulator 1 [Source:MGI Symbol;Acc:MGI:1915426]	-
ENSMUSG00000005732	1488.83	602.87	578.338	391.625	397.847	349.162	890.013	379.545	1.22902	0.000813696	0.00386379	Ranbp1	16	18239784	18248732	-	1666	protein_coding	RAN binding protein 1 [Source:MGI Symbol;Acc:MGI:96269]	-
ENSMUSG00000004730	57127.1	74306.3	71810.8	29102.9	28937.7	28896.6	67748.1	28979.1	1.22518	2.73838e-17	5.74064e-16	Adgre1	17	57358691	57483527	+	3238	protein_coding	adhesion G protein-coupled receptor E1 [Source:MGI Symbol;Acc:MGI:106912]	-
ENSMUSG00000027848	338.318	302.45	316.199	157.594	135.359	116.387	318.989	136.447	1.22488	3.82226e-11	5.40066e-10	Olfml3	3	103722222	103738001	-	6161	protein_coding	olfactomedin-like 3 [Source:MGI Symbol;Acc:MGI:1914877]	-
ENSMUSG00000036478	4014.63	2738.29	2853.95	1387.2	1353.59	1373.37	3202.29	1371.39	1.22326	7.46807e-11	1.03008e-09	Btg1	10	96617006	96622809	+	5276	protein_coding	B cell translocation gene 1, anti-proliferative [Source:MGI Symbol;Acc:MGI:88215]	-
ENSMUSG00000056220	578.153	617.079	530.398	237.806	258.829	243.016	575.21	246.551	1.22203	3.13738e-17	6.55572e-16	Pla2g4a	1	149829618	149961290	-	6391	protein_coding	phospholipase A2, group IVA (cytosolic, calcium-dependent) [Source:MGI Symbol;Acc:MGI:1195256]	-
ENSMUSG00000008318	128.607	116.717	135.659	51.9021	53.9609	57.7281	126.995	54.5303	1.21928	4.08069e-08	4.20328e-07	Relt	7	100845847	100863446	-	3280	protein_coding	RELT tumor necrosis factor receptor [Source:MGI Symbol;Acc:MGI:2443373]	-
ENSMUSG00000024661	1.03134e+06	573017	592171	320482	309445	314067	732177	314665	1.21838	1.11215e-06	9.33276e-06	Fth1	19	9982703	9985092	+	866	protein_coding	ferritin heavy polypeptide 1 [Source:MGI Symbol;Acc:MGI:95588]	-
ENSMUSG00000073676	3840.84	1554.88	1576.91	1024.83	990.502	981.377	2324.21	998.903	1.21811	0.000527866	0.00261907	Hspe1	1	55088132	55091307	+	1474	protein_coding	heat shock protein 1 (chaperonin 10) [Source:MGI Symbol;Acc:MGI:104680]	-
ENSMUSG00000020708	4145.55	2330.29	2309.27	1296.61	1283.17	1198.32	2928.37	1259.37	1.2172	2.169e-06	1.74101e-05	Psmc5	11	106256154	106263120	+	1394	protein_coding	protease (prosome, macropain) 26S subunit, ATPase 5 [Source:MGI Symbol;Acc:MGI:105047]	-
ENSMUSG00000042613	1283.75	1917.21	1756.43	709.644	674.968	748.602	1652.47	711.071	1.21693	1.59706e-10	2.14473e-09	Pbxip1	3	89436706	89450952	+	4674	protein_coding	pre B cell leukemia transcription factor interacting protein 1 [Source:MGI Symbol;Acc:MGI:2441670]	-
ENSMUSG00000008892	3147.98	1879.66	1791.11	971.985	1014.28	949.72	2272.92	978.662	1.21539	7.18588e-07	6.21321e-06	Vdac3	8	22577075	22593813	-	5420	protein_coding	voltage-dependent anion channel 3 [Source:MGI Symbol;Acc:MGI:106922]	-
ENSMUSG00000027349	1249	920.545	964.916	493.542	449.979	405.959	1044.82	449.826	1.21532	2.86192e-11	4.10241e-10	Fam98b	2	117249739	117271540	+	3390	protein_coding	family with sequence similarity 98, member B [Source:MGI Symbol;Acc:MGI:1915465]	-
ENSMUSG00000070283	828.416	414.093	497.758	265.173	230.477	254.19	580.089	249.946	1.21382	1.59432e-05	0.000110149	Ndufaf3	9	108565537	108567434	-	1815	protein_coding	NADH:ubiquinone oxidoreductase complex assembly factor 3 [Source:MGI Symbol;Acc:MGI:1913956]	-
ENSMUSG00000032330	2798.08	1276.79	1418.81	797.405	767.342	804.468	1831.23	789.739	1.21307	6.8484e-05	0.000419137	Cox7a2	9	79755361	79759878	-	944	protein_coding	cytochrome c oxidase subunit 7A2 [Source:MGI Symbol;Acc:MGI:1316715]	-
ENSMUSG00000079418	645.353	610.99	637.498	299.145	250.598	268.156	631.28	272.633	1.21143	1.32808e-17	2.83505e-16	Atg4a	X	140956907	141164270	+	2661	protein_coding	autophagy related 4A, cysteine peptidase [Source:MGI Symbol;Acc:MGI:2147903]	-
ENSMUSG00000034932	1182.95	551.109	586.498	357.653	321.936	322.16	773.52	333.916	1.21131	0.000102621	0.000604711	Mrpl54	10	81264713	81266934	-	825	protein_coding	mitochondrial ribosomal protein L54 [Source:MGI Symbol;Acc:MGI:1913297]	-
ENSMUSG00000021040	76.4691	40.5973	40.7998	24.5356	16.4626	27.0018	52.6221	22.6667	1.21088	0.00363582	0.0142315	Slirp	12	87443896	87452206	+	3104	protein_coding	SRA stem-loop interacting RNA binding protein [Source:MGI Symbol;Acc:MGI:1916394]	-
ENSMUSG00000022863	161.049	113.673	93.8396	48.1274	53.9609	56.797	122.854	52.9617	1.21066	2.74315e-05	0.000181874	Btg3	16	78332637	78377192	-	4014	protein_coding	B cell translocation gene 3 [Source:MGI Symbol;Acc:MGI:109532]	-
ENSMUSG00000029009	2482.93	4201.82	4088.14	1516.49	1560.29	1580.07	3590.97	1552.28	1.21014	8.45219e-08	8.36752e-07	Mthfr	4	148039077	148059551	+	7315	protein_coding	methylenetetrahydrofolate reductase [Source:MGI Symbol;Acc:MGI:106639]	-
ENSMUSG00000020307	2656.72	1592.43	1547.33	864.406	762.769	878.025	1932.16	835.067	1.20997	8.03491e-07	6.87654e-06	Cdc34	10	79682195	79688398	+	1572	protein_coding	cell division cycle 34 [Source:MGI Symbol;Acc:MGI:102657]	-
ENSMUSG00000021087	31.2828	74.0901	74.4597	28.3103	29.2669	20.4841	59.9442	26.0204	1.20823	0.00464056	0.0175589	Rtn1	12	72211752	72409054	-	4980	protein_coding	reticulon 1 [Source:MGI Symbol;Acc:MGI:1933947]	-
ENSMUSG00000060073	2704.23	1523.41	1556.51	859.688	830.449	812.848	1928.05	834.328	1.20815	1.70894e-06	1.39235e-05	Psma3	12	70974621	70996347	+	3894	protein_coding	proteasome (prosome, macropain) subunit, alpha type 3 [Source:MGI Symbol;Acc:MGI:104883]	-
ENSMUSG00000098050	37.0759	59.8811	53.0398	21.7045	17.3772	26.0707	49.9989	21.7175	1.20774	0.00102459	0.00473095	Gm5345	8	40853828	40855027	-	1014	processed_pseudogene	predicted gene 5345 [Source:MGI Symbol;Acc:MGI:3644320]	-
ENSMUSG00000072612	19.6966	22.3285	28.5599	9.43675	13.7189	7.44878	23.5283	10.2015	1.20701	0.0136005	0.0429977	Gm10382	5	125389322	125390554	+	1233	protein_coding	predicted gene 10382 [Source:MGI Symbol;Acc:MGI:3647829]	-
ENSMUSG00000020476	4291.54	3485.28	3698.51	1731.64	1653.58	1587.52	3825.11	1657.58	1.20627	3.61757e-19	8.39752e-18	Dbnl	11	5788488	5800962	+	2346	protein_coding	drebrin-like [Source:MGI Symbol;Acc:MGI:700006]	-
ENSMUSG00000083477	62.5657	49.7317	80.5797	27.3666	32.0107	24.2085	64.2924	27.8619	1.20609	0.000300042	0.00159718	Gm5555	5	49552158	49553268	+	1111	processed_pseudogene	predicted pseudogene 5555 [Source:MGI Symbol;Acc:MGI:3648970]	-
ENSMUSG00000032715	96.1657	71.0453	69.3597	40.578	32.9253	28.864	78.8569	34.1224	1.2059	6.3527e-05	0.000391509	Trib3	2	152337422	152344032	-	2125	protein_coding	tribbles pseudokinase 3 [Source:MGI Symbol;Acc:MGI:1345675]	-
ENSMUSG00000014301	689.381	299.405	269.279	195.341	157.31	192.737	419.355	181.796	1.20487	0.00113408	0.00517872	Pam16	16	4616464	4624988	-	2435	protein_coding	presequence translocase-asssociated motor 16 homolog (S. cerevisiae) [Source:MGI Symbol;Acc:MGI:1913699]	-
ENSMUSG00000041801	223.614	186.748	181.559	80.2124	83.2278	93.1098	197.307	85.5166	1.20442	2.70584e-09	3.20653e-08	Phlda3	1	135766119	135769136	+	1559	protein_coding	pleckstrin homology like domain, family A, member 3 [Source:MGI Symbol;Acc:MGI:1351485]	-
ENSMUSG00000029014	1422.79	1008.84	908.816	450.133	521.317	477.653	1113.48	483.034	1.20429	1.22619e-08	1.35884e-07	Dnajc2	5	21757267	21785251	-	5029	protein_coding	DnaJ heat shock protein family (Hsp40) member C2 [Source:MGI Symbol;Acc:MGI:99470]	MYB
ENSMUSG00000029066	1759.95	804.842	883.317	554.881	467.356	473.929	1149.37	498.722	1.20412	0.000118776	0.000691029	Mrpl20	4	155802878	155809975	+	1664	protein_coding	mitochondrial ribosomal protein L20 [Source:MGI Symbol;Acc:MGI:2137221]	-
ENSMUSG00000027366	6540.43	7254.74	7103.25	2848.01	3034.61	3191.8	6966.14	3024.81	1.20357	1.49317e-26	4.63683e-25	Sppl2a	2	126890391	126933235	-	8665	protein_coding	signal peptide peptidase like 2A [Source:MGI Symbol;Acc:MGI:1913802]	-
ENSMUSG00000020219	2983.45	1287.95	1243.38	850.251	737.16	810.986	1838.26	799.466	1.20097	0.000462782	0.00233126	Timm13	10	80899450	80900969	-	1371	protein_coding	translocase of inner mitochondrial membrane 13 [Source:MGI Symbol;Acc:MGI:1353432]	-
ENSMUSG00000016252	5248.56	1825.87	1943.09	1379.65	1295.98	1246.74	3005.84	1307.46	1.20085	0.00200038	0.00851657	Atp5e	2	174461072	174464105	-	1756	protein_coding	ATP synthase, H+ transporting, mitochondrial F1 complex, epsilon subunit [Source:MGI Symbol;Acc:MGI:1855697]	-
ENSMUSG00000017778	4877.8	1498.04	1707.47	1190.92	1206.35	1120.11	2694.44	1172.46	1.20028	0.00380823	0.0148029	Cox7c	13	86044816	86046904	-	1131	protein_coding	cytochrome c oxidase subunit 7C [Source:MGI Symbol;Acc:MGI:103226]	-
ENSMUSG00000001707	691.698	477.019	473.278	225.538	223.16	266.294	547.332	238.331	1.19847	2.94866e-08	3.09416e-07	Eef1e1	13	38644207	38659058	-	3257	protein_coding	eukaryotic translation elongation factor 1 epsilon 1 [Source:MGI Symbol;Acc:MGI:1913393]	-
ENSMUSG00000021109	2616.17	2878.35	2731.55	1175.82	1213.66	1195.53	2742.02	1195	1.19835	3.48123e-30	1.25504e-28	Hif1a	12	73901375	73947530	+	5896	protein_coding	hypoxia inducible factor 1, alpha subunit [Source:MGI Symbol;Acc:MGI:106918]	-
ENSMUSG00000030826	3149.14	2203.42	2203.19	1159.78	1089.28	1045.62	2518.58	1098.23	1.19719	2.86064e-10	3.76636e-09	Bcat2	7	45570153	45589711	+	3900	protein_coding	branched chain aminotransferase 2, mitochondrial [Source:MGI Symbol;Acc:MGI:1276534]	-
ENSMUSG00000027951	2122.6	3359.43	3392.51	1293.78	1291.4	1287.71	2958.18	1290.96	1.19646	1.73262e-08	1.88401e-07	Adar	3	89715022	89753446	+	8118	protein_coding	adenosine deaminase, RNA-specific [Source:MGI Symbol;Acc:MGI:1889575]	-
ENSMUSG00000075705	9333.87	5057.41	5298.88	3022.59	2890.11	2678.77	6563.39	2863.82	1.19641	4.06117e-06	3.10974e-05	Msrb1	17	24736642	24742778	+	1258	protein_coding	methionine sulfoxide reductase B1 [Source:MGI Symbol;Acc:MGI:1351642]	-
ENSMUSG00000005779	6619.21	3083.37	3129.35	1927.93	1825.52	1849.16	4277.31	1867.54	1.19544	0.000106128	0.000623189	Psmb4	3	94884093	94886961	-	1951	protein_coding	proteasome (prosome, macropain) subunit, beta type 4 [Source:MGI Symbol;Acc:MGI:1098257]	-
ENSMUSG00000032344	276.911	442.511	440.638	174.58	160.053	173.184	386.687	169.272	1.19321	3.48697e-07	3.14613e-06	Mb21d1	9	78430526	78443237	-	4126	protein_coding	Mab-21 domain containing 1 [Source:MGI Symbol;Acc:MGI:2442261]	-
ENSMUSG00000032802	8676.93	8411.77	8447.61	3820.94	3737.93	3608.93	8512.1	3722.6	1.19318	6.41409e-39	3.01839e-37	Srxn1	2	152105516	152111376	+	2820	protein_coding	sulfiredoxin 1 homolog (S. cerevisiae) [Source:MGI Symbol;Acc:MGI:104971]	-
ENSMUSG00000018293	43710.2	26637.9	27778.6	14923.3	14186.2	13822.1	32708.9	14310.5	1.19259	7.39471e-08	7.38592e-07	Pfn1	11	70651850	70654644	-	2405	protein_coding	profilin 1 [Source:MGI Symbol;Acc:MGI:97549]	-
ENSMUSG00000031849	42.8691	19.2837	35.6999	14.1551	17.3772	11.1732	32.6176	14.2352	1.19086	0.0118106	0.0382162	Comp	8	70373558	70382066	+	2967	protein_coding	cartilage oligomeric matrix protein [Source:MGI Symbol;Acc:MGI:88469]	-
ENSMUSG00000057143	1821.36	1413.8	1407.59	639.812	686.858	710.427	1547.58	679.032	1.18802	2.28493e-13	3.7414e-12	Trim12c	7	104338754	104353362	-	3740	protein_coding	tripartite motif-containing 12C [Source:MGI Symbol;Acc:MGI:4821183]	-
ENSMUSG00000002379	1318.51	624.184	591.598	386.907	364.922	360.335	844.765	370.721	1.18762	0.000225705	0.00124119	Ndufa11	17	56717767	56722141	+	1092	protein_coding	NADH:ubiquinone oxidoreductase subunit A11 [Source:MGI Symbol;Acc:MGI:1917125]	-
ENSMUSG00000110545	232.883	113.673	160.139	73.6067	74.9965	73.5567	168.898	74.0533	1.18707	9.6443e-05	0.000572322	Gm7730	8	70010549	70011002	-	454	processed_pseudogene	predicted gene 7730 [Source:MGI Symbol;Acc:MGI:3647355]	-
ENSMUSG00000017715	2401.83	2492.68	2226.65	1053.14	1052.69	1022.35	2373.72	1042.73	1.18675	4.47436e-27	1.41829e-25	Pgs1	11	117986292	118024011	+	5333	protein_coding	phosphatidylglycerophosphate synthase 1 [Source:MGI Symbol;Acc:MGI:1921701]	-
ENSMUSG00000037601	961.657	356.242	353.939	256.68	264.317	213.221	557.279	244.739	1.18635	0.00270859	0.0110905	Nme1	11	93956979	93968521	-	3342	protein_coding	NME/NM23 nucleoside diphosphate kinase 1 [Source:MGI Symbol;Acc:MGI:97355]	-
ENSMUSG00000038888	665.05	570.393	565.078	260.454	264.317	267.225	600.173	263.999	1.18399	4.62738e-16	9.05006e-15	Ctu1	7	43672016	43678298	+	2475	protein_coding	cytosolic thiouridylase subunit 1 [Source:MGI Symbol;Acc:MGI:2385277]	-
ENSMUSG00000031879	1169.05	767.29	743.577	388.794	373.153	417.132	893.306	393.026	1.18388	8.88768e-08	8.7728e-07	Fam96b	8	104639838	104641965	-	1076	protein_coding	family with sequence similarity 96, member B [Source:MGI Symbol;Acc:MGI:1915773]	-
ENSMUSG00000037418	194.649	117.732	155.039	86.8181	58.5338	60.5213	155.807	68.6244	1.18168	4.85703e-05	0.000306299	Best1	19	9985174	10001633	-	2152	protein_coding	bestrophin 1 [Source:MGI Symbol;Acc:MGI:1346332]	-
ENSMUSG00000059810	234.042	258.808	270.299	132.115	110.665	94.0409	254.383	112.274	1.18108	4.96555e-09	5.74922e-08	Rgs3	4	62559847	62704001	+	10801	protein_coding	regulator of G-protein signaling 3 [Source:MGI Symbol;Acc:MGI:1354734]	-
ENSMUSG00000024829	909.519	456.72	431.458	274.609	242.367	275.605	599.233	264.194	1.18072	0.000145352	0.000829786	Mrpl21	19	3282901	3292837	+	2011	protein_coding	mitochondrial ribosomal protein L21 [Source:MGI Symbol;Acc:MGI:2660674]	-
ENSMUSG00000032301	3588.26	1972.02	2112.41	1132.41	1167.02	1087.52	2557.56	1128.98	1.17951	3.03371e-06	2.37605e-05	Psma4	9	54950790	54958030	+	2370	protein_coding	proteasome (prosome, macropain) subunit, alpha type 4 [Source:MGI Symbol;Acc:MGI:1347060]	-
ENSMUSG00000102824	442.594	139.046	182.579	118.903	110.665	108.007	254.74	112.525	1.17721	0.00484169	0.018201	Pdcd5-ps	1	189277443	189277823	-	381	processed_pseudogene	programmed cell death 5, pseudogene [Source:MGI Symbol;Acc:MGI:3782009]	-
ENSMUSG00000097194	112.386	160.359	180.539	79.2687	61.2776	60.5213	151.095	67.0225	1.17547	1.53997e-05	0.000106819	9330175E14Rik	8	94422898	94435103	-	5938	lincRNA	RIKEN cDNA 9330175E14 gene [Source:MGI Symbol;Acc:MGI:2443913]	-
ENSMUSG00000042747	1885.08	885.022	984.296	576.586	591.74	493.482	1251.47	553.936	1.1754	0.000105219	0.000618288	Krtcap2	3	89245966	89249906	+	1522	protein_coding	keratinocyte associated protein 2 [Source:MGI Symbol;Acc:MGI:1913309]	-
ENSMUSG00000098557	2296.39	1661.45	1552.43	785.138	803.925	851.023	1836.76	813.362	1.17483	8.40283e-10	1.05585e-08	Kctd12	14	102976581	102982637	-	6057	protein_coding	potassium channel tetramerisation domain containing 12 [Source:MGI Symbol;Acc:MGI:2145823]	-
ENSMUSG00000031585	608.277	363.346	370.259	200.059	201.21	192.737	447.294	198.002	1.17445	2.43842e-06	1.93782e-05	Gtf2e2	8	33731833	33777173	+	2348	protein_coding	general transcription factor II E, polypeptide 2 (beta subunit) [Source:MGI Symbol;Acc:MGI:1915403]	-
ENSMUSG00000038387	1619.76	1037.26	1077.12	561.487	535.036	557.727	1244.71	551.417	1.17411	3.63657e-08	3.76661e-07	Rras	7	45017961	45021647	+	1121	protein_coding	related RAS viral (r-ras) oncogene [Source:MGI Symbol;Acc:MGI:98179]	-
ENSMUSG00000042901	1707.81	1417.86	1438.19	662.46	695.089	664.804	1521.29	674.118	1.17377	8.28349e-18	1.78872e-16	Aida	1	183296590	183325476	+	6175	protein_coding	axin interactor, dorsalization associated [Source:MGI Symbol;Acc:MGI:1919737]	-
ENSMUSG00000091905	59.0898	79.1648	73.4397	38.6907	26.5231	28.864	70.5648	31.3593	1.17374	0.00013226	0.000761993	Gm6395	12	64786311	64787001	+	691	processed_pseudogene	predicted gene 6395 [Source:MGI Symbol;Acc:MGI:3645295]	-
ENSMUSG00000044162	2289.44	2010.58	1896.17	904.984	914.591	931.098	2065.4	916.891	1.17129	1.08504e-19	2.56381e-18	Tnip3	6	65525313	65634040	+	10916	protein_coding	TNFAIP3 interacting protein 3 [Source:MGI Symbol;Acc:MGI:3041165]	-
ENSMUSG00000032890	104.276	174.569	152.999	56.6205	84.1424	51.2104	143.948	63.9911	1.1709	0.000163024	0.000919986	Rims3	4	120854816	120896579	+	7972	protein_coding	regulating synaptic membrane exocytosis 3 [Source:MGI Symbol;Acc:MGI:2443331]	-
ENSMUSG00000064267	5004.09	4883.86	5058.16	2346.92	2148.37	2147.11	4982.04	2214.14	1.17002	1.88799e-30	6.85057e-29	Hvcn1	5	122206804	122242297	+	3563	protein_coding	hydrogen voltage-gated channel 1 [Source:MGI Symbol;Acc:MGI:1921346]	-
ENSMUSG00000026797	792.498	1339.71	1252.56	517.134	476.502	513.035	1128.26	502.224	1.16821	2.83614e-07	2.58952e-06	Stxbp1	2	32787602	32847245	-	4997	protein_coding	syntaxin binding protein 1 [Source:MGI Symbol;Acc:MGI:107363]	-
ENSMUSG00000071662	2055.4	1110.34	1085.28	670.953	637.47	583.798	1417	630.74	1.16734	2.35666e-05	0.000157862	Polr2g	19	8793129	8798557	-	868	protein_coding	polymerase (RNA) II (DNA directed) polypeptide G [Source:MGI Symbol;Acc:MGI:1914960]	-
ENSMUSG00000009292	225.932	356.242	328.439	125.509	151.822	128.491	303.537	135.274	1.16723	7.30714e-07	6.31157e-06	Trpm2	10	77907722	77970563	-	12459	protein_coding	transient receptor potential cation channel, subfamily M, member 2 [Source:MGI Symbol;Acc:MGI:1351901]	-
ENSMUSG00000016833	711.395	310.57	260.099	209.496	211.27	149.907	427.354	190.224	1.16674	0.00267138	0.0109675	Mrps18c	5	100798627	100804471	+	1076	protein_coding	mitochondrial ribosomal protein S18C [Source:MGI Symbol;Acc:MGI:1915985]	-
ENSMUSG00000027639	9716.21	9928.08	9871.52	4406.02	4377.23	4368.71	9838.6	4383.99	1.16623	1.53703e-42	8.14578e-41	Samhd1	2	157097533	157135265	-	9150	protein_coding	SAM domain and HD domain, 1 [Source:MGI Symbol;Acc:MGI:1927468]	-
ENSMUSG00000029095	72.9933	78.1499	59.1598	29.2539	34.7545	29.7951	70.101	31.2678	1.16352	6.74052e-05	0.000413136	Ablim2	5	35757880	35884973	+	7047	protein_coding	actin-binding LIM protein 2 [Source:MGI Symbol;Acc:MGI:2385758]	-
ENSMUSG00000003604	400.884	283.166	282.539	155.706	141.762	134.078	322.196	143.849	1.16191	7.41415e-08	7.40093e-07	Aven	2	112492964	112634573	+	5001	protein_coding	apoptosis, caspase activation inhibitor [Source:MGI Symbol;Acc:MGI:1921518]	-
ENSMUSG00000050002	1083.31	662.751	710.937	356.709	376.811	364.059	819	365.86	1.16181	2.95211e-07	2.68956e-06	Idnk	13	58157649	58164693	+	3377	protein_coding	idnK gluconokinase homolog (E. coli) [Source:MGI Symbol;Acc:MGI:1922981]	-
ENSMUSG00000090222	56.7725	130.926	121.38	47.1838	44.815	46.5549	103.026	46.1845	1.16091	0.00131714	0.00590866	Ifi203-ps	1	173776529	173798270	-	2556	unprocessed_pseudogene	interferon activated gene 203, pseudogene [Source:MGI Symbol;Acc:MGI:3840117]	-
ENSMUSG00000035458	95.0071	47.7019	38.7598	35.8597	29.2669	15.8287	60.4896	26.9851	1.16071	0.0149597	0.0465412	Tnni3	7	4518305	4524229	-	2063	protein_coding	troponin I, cardiac 3 [Source:MGI Symbol;Acc:MGI:98783]	-
ENSMUSG00000036867	151.78	160.359	136.679	61.3389	68.5943	70.7634	149.606	66.8989	1.16064	3.6231e-08	3.75498e-07	Smad6	9	63953076	64022059	-	3205	protein_coding	SMAD family member 6 [Source:MGI Symbol;Acc:MGI:1336883]	MH1
ENSMUSG00000028932	4204.64	2609.39	2545.91	1408.91	1364.57	1418.99	3119.98	1397.49	1.1585	3.61483e-07	3.25625e-06	Psmc2	5	21785283	21803787	+	5031	protein_coding	proteasome (prosome, macropain) 26S subunit, ATPase 2 [Source:MGI Symbol;Acc:MGI:109555]	-
ENSMUSG00000037152	1215.4	487.168	517.138	373.695	299.986	320.298	739.901	331.326	1.15849	0.00130784	0.00587324	Ndufc1	3	51404677	51408988	-	1495	protein_coding	NADH:ubiquinone oxidoreductase subunit C1 [Source:MGI Symbol;Acc:MGI:1913627]	-
ENSMUSG00000061518	3678.63	1584.31	1834.97	1081.45	1019.77	1080.07	2365.97	1060.43	1.15756	0.000246837	0.00134595	Cox5b	1	36691449	36693681	+	1587	protein_coding	cytochrome c oxidase subunit 5B [Source:MGI Symbol;Acc:MGI:88475]	-
ENSMUSG00000031770	1045.08	870.813	900.656	401.062	433.516	430.167	938.849	421.582	1.15441	3.61734e-16	7.09946e-15	Herpud1	8	94386438	94395377	+	2333	protein_coding	homocysteine-inducible, endoplasmic reticulum stress-inducible, ubiquitin-like domain member 1 [Source:MGI Symbol;Acc:MGI:1927406]	-
ENSMUSG00000019179	5738.66	3823.25	3765.83	2073.25	1916.07	2001.86	4442.58	1997.06	1.15338	1.64299e-08	1.79118e-07	Mdh2	5	135778480	135790398	+	3562	protein_coding	malate dehydrogenase 2, NAD (mitochondrial) [Source:MGI Symbol;Acc:MGI:97050]	-
ENSMUSG00000033307	4100.37	2217.63	2288.87	1391.92	1317.93	1161.08	2868.96	1290.31	1.15262	1.60487e-05	0.000110772	Mif	10	75859353	75860240	-	745	protein_coding	macrophage migration inhibitory factor (glycosylation-inhibiting factor) [Source:MGI Symbol;Acc:MGI:96982]	-
ENSMUSG00000036986	1173.69	1889.81	1982.87	801.18	734.416	735.567	1682.12	757.055	1.15216	4.02124e-07	3.59919e-06	Pml	9	58218076	58249786	-	5571	protein_coding	promyelocytic leukemia [Source:MGI Symbol;Acc:MGI:104662]	-
ENSMUSG00000022048	2569.83	1116.43	1171.98	775.701	681.37	729.981	1619.41	729.017	1.15114	0.000467273	0.00235106	Dpysl2	14	66802864	66868688	-	4520	protein_coding	dihydropyrimidinase-like 2 [Source:MGI Symbol;Acc:MGI:1349763]	-
ENSMUSG00000001134	301.242	138.031	125.46	110.41	75.911	67.9701	188.244	84.7637	1.14938	0.00351703	0.0138227	Uxt	X	20941722	20962017	-	1639	protein_coding	ubiquitously expressed prefoldin like chaperone [Source:MGI Symbol;Acc:MGI:1277988]	-
ENSMUSG00000022092	260.69	250.689	246.839	109.466	130.786	101.49	252.739	113.914	1.14886	4.06736e-10	5.28065e-09	Ppp3cc	14	70217865	70289471	-	2985	protein_coding	protein phosphatase 3, catalytic subunit, gamma isoform [Source:MGI Symbol;Acc:MGI:107162]	-
ENSMUSG00000098234	624.498	273.017	258.059	186.848	170.114	163.873	385.191	173.612	1.14854	0.00131112	0.00588478	Snhg6	1	9941959	9944118	-	1146	lincRNA	small nucleolar RNA host gene 6 [Source:MGI Symbol;Acc:MGI:1921074]	-
ENSMUSG00000035674	2010.21	810.932	943.496	575.642	599.972	524.208	1254.88	566.607	1.14672	0.000718128	0.00345788	Ndufa3	7	3617373	3620327	+	1022	protein_coding	NADH:ubiquinone oxidoreductase subunit A3 [Source:MGI Symbol;Acc:MGI:1913341]	-
ENSMUSG00000005973	178.428	147.165	158.099	70.7756	71.3381	76.35	161.231	72.8212	1.14505	2.55226e-08	2.70183e-07	Rcn1	2	105386291	105399319	-	3196	protein_coding	reticulocalbin 1 [Source:MGI Symbol;Acc:MGI:104559]	-
ENSMUSG00000107838	20.8552	23.3435	31.6199	12.2678	12.8043	9.31098	25.2729	11.461	1.14396	0.0126684	0.0405465	Gm45769	6	133110474	133112301	+	1828	TEC	predicted gene 45769 [Source:MGI Symbol;Acc:MGI:5804884]	-
ENSMUSG00000031712	633.767	458.75	435.538	242.525	207.612	241.154	509.352	230.43	1.14341	3.84919e-08	3.97214e-07	Il15	8	82331632	82403222	-	2261	protein_coding	interleukin 15 [Source:MGI Symbol;Acc:MGI:103014]	-
ENSMUSG00000059714	2233.83	1537.62	1555.49	854.97	758.196	797.951	1775.65	803.705	1.14328	5.08481e-09	5.8792e-08	Flot1	17	35823230	35832791	+	2893	protein_coding	flotillin 1 [Source:MGI Symbol;Acc:MGI:1100500]	-
ENSMUSG00000062580	1530.54	786.573	840.477	462.401	460.039	507.448	1052.53	476.629	1.1424	4.19555e-05	0.000268005	Timm17a	1	135295213	135313778	-	7893	protein_coding	translocase of inner mitochondrial membrane 17a [Source:MGI Symbol;Acc:MGI:1343131]	-
ENSMUSG00000034748	424.056	480.063	532.438	245.356	209.441	196.462	478.853	217.086	1.14226	1.12461e-10	1.53108e-09	Sirt6	10	81621785	81627797	-	2785	protein_coding	sirtuin 6 [Source:MGI Symbol;Acc:MGI:1354161]	-
ENSMUSG00000034361	1931.42	2294.76	2423.51	1014.45	988.673	1014.9	2216.57	1006.01	1.13999	1.9229e-16	3.83667e-15	Cpne2	8	94532990	94570531	+	3200	protein_coding	copine II [Source:MGI Symbol;Acc:MGI:2387578]	-
ENSMUSG00000015312	2444.7	1508.19	1522.85	891.773	777.402	819.366	1825.25	829.514	1.13745	7.51597e-07	6.48527e-06	Gadd45b	10	80930073	80932204	+	1589	protein_coding	growth arrest and DNA-damage-inducible 45 beta [Source:MGI Symbol;Acc:MGI:107776]	-
ENSMUSG00000032786	5238.14	5792.22	5572.24	2613.98	2492.26	2443.2	5534.2	2516.48	1.13707	2.53339e-27	8.12232e-26	Alas1	9	106233455	106248654	-	6174	protein_coding	aminolevulinic acid synthase 1 [Source:MGI Symbol;Acc:MGI:87989]	-
ENSMUSG00000079480	888.664	314.629	353.939	252.905	234.135	220.67	519.077	235.903	1.13691	0.00347451	0.0136766	Pin4	X	102119447	102127669	+	651	protein_coding	protein (peptidyl-prolyl cis/trans isomerase) NIMA-interacting, 4 (parvulin) [Source:MGI Symbol;Acc:MGI:1916963]	-
ENSMUSG00000041231	448.387	369.436	383.519	182.129	164.626	199.255	400.447	182.004	1.13683	4.73259e-11	6.65892e-10	Ublcp1	11	44454571	44470498	-	2542	protein_coding	ubiquitin-like domain containing CTD phosphatase 1 [Source:MGI Symbol;Acc:MGI:1933105]	-
ENSMUSG00000060538	1908.25	1068.72	1082.22	638.868	565.217	642.457	1353.06	615.514	1.13597	1.283e-05	9.01861e-05	Tmem219	7	126886171	126922917	-	2292	protein_coding	transmembrane protein 219 [Source:MGI Symbol;Acc:MGI:1915992]	-
ENSMUSG00000031639	508.636	539.945	491.638	244.412	234.135	222.532	513.406	233.693	1.13567	4.76237e-16	9.30323e-15	Tlr3	8	45395665	45411080	-	5207	protein_coding	toll-like receptor 3 [Source:MGI Symbol;Acc:MGI:2156367]	-
ENSMUSG00000042608	864.333	1135.71	1105.68	478.443	466.441	470.204	1035.24	471.696	1.13465	1.6378e-12	2.54768e-11	Stk40	4	126103957	126141029	+	4117	protein_coding	serine/threonine kinase 40 [Source:MGI Symbol;Acc:MGI:1921428]	-
ENSMUSG00000028741	1016.11	434.391	443.698	303.863	299.986	259.776	631.401	287.875	1.13235	0.00107753	0.00495145	Mrto4	4	139347435	139352576	-	2611	protein_coding	mRNA turnover 4, ribosome maturation factor [Source:MGI Symbol;Acc:MGI:1917152]	-
ENSMUSG00000029131	4320.51	3903.43	3877	1790.15	1800.83	1929.23	4033.65	1840.07	1.13219	7.32562e-24	2.02752e-22	Dnajb6	5	29735688	29818134	+	6062	protein_coding	DnaJ heat shock protein family (Hsp40) member B6 [Source:MGI Symbol;Acc:MGI:1344381]	-
ENSMUSG00000002325	1912.89	2050.17	2081.81	906.872	942.029	910.613	2014.95	919.838	1.13147	5.92527e-26	1.7936e-24	Irf9	14	55603571	55610030	+	5386	protein_coding	interferon regulatory factor 9 [Source:MGI Symbol;Acc:MGI:107587]	IRF
ENSMUSG00000026701	3704.12	2345.51	2421.47	1380.6	1288.66	1202.05	2823.7	1290.43	1.12952	1.98333e-07	1.85937e-06	Prdx6	1	161240112	161251219	-	4804	protein_coding	peroxiredoxin 6 [Source:MGI Symbol;Acc:MGI:894320]	-
ENSMUSG00000027076	581.629	250.689	297.839	173.636	153.651	189.013	376.719	172.1	1.12906	0.000723613	0.00347931	Timm10	2	84826997	84830213	+	815	protein_coding	translocase of inner mitochondrial membrane 10 [Source:MGI Symbol;Acc:MGI:1353429]	-
ENSMUSG00000071072	2970.71	1527.47	1523.87	939.9	941.114	874.301	2007.35	918.438	1.12776	7.15606e-05	0.00043606	Ptges3	10	128058954	128077272	+	2217	protein_coding	prostaglandin E synthase 3 [Source:MGI Symbol;Acc:MGI:1929282]	-
ENSMUSG00000049988	6912.35	5351.74	5390.68	2748.93	2610.24	2719.74	5884.92	2692.97	1.12771	1.08387e-13	1.82821e-12	Lrrc25	8	70616155	70621483	+	2039	protein_coding	leucine rich repeat containing 25 [Source:MGI Symbol;Acc:MGI:2445284]	-
ENSMUSG00000028641	541.077	702.334	655.857	297.258	279.865	293.296	633.089	290.139	1.12659	4.10355e-12	6.2276e-11	P3h1	4	119232915	119248975	+	3846	protein_coding	prolyl 3-hydroxylase 1 [Source:MGI Symbol;Acc:MGI:1888921]	-
ENSMUSG00000040774	3090.05	2209.51	2104.25	1105.04	1149.64	1135.94	2467.94	1130.21	1.12644	2.27521e-09	2.73221e-08	Cept1	3	106502260	106547802	-	3116	protein_coding	choline/ethanolaminephosphotransferase 1 [Source:MGI Symbol;Acc:MGI:2139793]	-
ENSMUSG00000028645	1251.31	1445.27	1406.57	629.431	629.239	623.835	1367.72	627.502	1.12448	5.96488e-20	1.42749e-18	Slc2a1	4	119108711	119137983	+	3506	protein_coding	solute carrier family 2 (facilitated glucose transporter), member 1 [Source:MGI Symbol;Acc:MGI:95755]	-
ENSMUSG00000022956	2094.79	997.679	1025.1	636.037	624.666	628.491	1372.52	629.731	1.12363	0.000213491	0.00117904	Atp5o	16	91925214	91931687	-	1972	protein_coding	ATP synthase, H+ transporting, mitochondrial F1 complex, O subunit [Source:MGI Symbol;Acc:MGI:106341]	-
ENSMUSG00000022947	1226.98	696.244	676.257	412.386	396.932	383.612	866.495	397.644	1.12307	2.00346e-05	0.000135882	Cbr3	16	93683215	93690990	+	1254	protein_coding	carbonyl reductase 3 [Source:MGI Symbol;Acc:MGI:1309992]	-
ENSMUSG00000052821	587.422	477.019	422.278	199.115	241.452	243.016	495.573	227.861	1.11982	1.13424e-08	1.26361e-07	Cysltr1	X	106574346	106603679	-	5142	protein_coding	cysteinyl leukotriene receptor 1 [Source:MGI Symbol;Acc:MGI:1926218]	-
ENSMUSG00000038467	12423.9	7430.33	7452.09	4267.3	4130.29	4178.77	9102.11	4192.12	1.11845	1.54693e-06	1.26773e-05	Chmp4b	2	154651705	154694785	+	2027	protein_coding	charged multivesicular body protein 4B [Source:MGI Symbol;Acc:MGI:1922858]	-
ENSMUSG00000001158	967.45	492.243	522.238	308.582	283.523	320.298	660.644	304.134	1.11839	0.000100618	0.000594368	Snrnp27	6	86675151	86684522	-	1837	protein_coding	small nuclear ribonucleoprotein 27 (U4/U6.U5) [Source:MGI Symbol;Acc:MGI:1913868]	-
ENSMUSG00000054091	2042.65	1001.74	1007.76	636.037	620.093	610.8	1350.72	622.31	1.11762	0.000177162	0.000991443	1810037I17Rik	3	122924203	122926184	+	1160	protein_coding	RIKEN cDNA 1810037I17 gene [Source:MGI Symbol;Acc:MGI:1914954]	-
ENSMUSG00000097000	31.2828	31.4629	54.0598	18.8735	16.4626	18.622	38.9352	17.986	1.11756	0.00623141	0.0224533	Gm17435	8	72492934	72505499	+	4885	antisense	predicted gene, 17435 [Source:MGI Symbol;Acc:MGI:4937069]	-
ENSMUSG00000036781	2948.7	1071.77	1106.7	830.434	787.463	745.809	1709.05	787.902	1.11684	0.00347826	0.0136882	Rps27l	9	66946086	66949516	+	816	protein_coding	ribosomal protein S27-like [Source:MGI Symbol;Acc:MGI:1915191]	-
ENSMUSG00000025888	4320.51	2497.75	2621.39	1452.32	1424.93	1476.72	3146.55	1451.32	1.11621	2.85528e-06	2.24783e-05	Casp1	9	5298517	5307265	+	1497	protein_coding	caspase 1 [Source:MGI Symbol;Acc:MGI:96544]	-
ENSMUSG00000015474	2260.47	1510.22	1541.21	904.041	806.669	740.223	1770.64	816.978	1.11559	1.07131e-07	1.04336e-06	Ppt2	17	34616662	34628510	-	2614	protein_coding	palmitoyl-protein thioesterase 2 [Source:MGI Symbol;Acc:MGI:1860075]	-
ENSMUSG00000023272	1033.49	565.318	568.138	313.3	352.117	335.195	722.316	333.538	1.11397	4.30603e-05	0.00027454	Creld2	15	88819646	88826683	+	1366	protein_coding	cysteine-rich with EGF-like domains 2 [Source:MGI Symbol;Acc:MGI:1923987]	-
ENSMUSG00000078941	469.242	251.703	267.239	144.382	163.712	148.045	329.395	152.046	1.11366	8.55252e-05	0.000512968	Ak6	13	100650979	100666359	+	2769	protein_coding	adenylate kinase 6 [Source:MGI Symbol;Acc:MGI:5510732]	-
ENSMUSG00000033099	968.609	488.183	523.258	298.201	310.046	306.331	660.017	304.86	1.11352	0.000103879	0.000611267	Nol12	15	78934933	78943638	+	4321	protein_coding	nucleolar protein 12 [Source:MGI Symbol;Acc:MGI:2146285]	-
ENSMUSG00000038717	3581.3	1472.67	1416.77	1069.18	1002.39	918.993	2156.92	996.856	1.11329	0.00181989	0.00786171	Atp5l	9	44912557	44920742	-	6443	protein_coding	ATP synthase, H+ transporting, mitochondrial F0 complex, subunit G [Source:MGI Symbol;Acc:MGI:1351597]	-
ENSMUSG00000016257	1425.11	959.112	1010.82	546.388	492.964	529.795	1131.68	523.049	1.11294	2.1766e-08	2.33058e-07	Prelid3b	2	174465067	174473081	-	1860	protein_coding	PRELI domain containing 3B [Source:MGI Symbol;Acc:MGI:1913640]	-
ENSMUSG00000044813	143.669	138.031	144.839	69.832	58.5338	68.9012	142.18	65.7557	1.11288	1.0521e-07	1.02703e-06	Shb	4	45423278	45532470	-	3199	protein_coding	src homology 2 domain-containing transforming protein B [Source:MGI Symbol;Acc:MGI:98294]	-
ENSMUSG00000097534	35.9173	52.7765	69.3597	25.4792	25.6085	22.3463	52.6845	24.478	1.11026	0.00271017	0.0110913	Gm16675	8	46668808	46739515	-	3486	bidirectional_promoter_lncRNA	predicted gene, 16675 [Source:MGI Symbol;Acc:MGI:4439599]	-
ENSMUSG00000075053	468.084	325.794	321.299	176.467	158.224	181.564	371.725	172.085	1.1098	3.0574e-07	2.77345e-06	Vdac3-ps1	13	18030741	18031593	-	853	unprocessed_pseudogene	voltage-dependent anion channel 3, pseudogene 1 [Source:MGI Symbol;Acc:MGI:1270159]	-
ENSMUSG00000038489	917.63	354.212	379.439	258.567	253.342	253.259	550.427	255.056	1.10889	0.00256895	0.0105962	Polr2l	7	141471860	141475132	-	1650	protein_coding	polymerase (RNA) II (DNA directed) polypeptide L [Source:MGI Symbol;Acc:MGI:1913741]	-
ENSMUSG00000103219	66.0415	39.5824	40.7998	18.8735	28.3523	20.4841	48.8079	22.57	1.10657	0.00418044	0.0160163	Gm37787	1	171634879	171636022	+	585	antisense	predicted gene, 37787 [Source:MGI Symbol;Acc:MGI:5611015]	-
ENSMUSG00000034997	42.8691	55.8213	53.0398	23.5919	29.2669	17.6909	50.5767	23.5165	1.10655	0.00145488	0.00644396	Htr2a	14	74640840	74709494	+	5606	protein_coding	5-hydroxytryptamine (serotonin) receptor 2A [Source:MGI Symbol;Acc:MGI:109521]	-
ENSMUSG00000036752	3852.42	2850.95	2728.49	1425.89	1467	1488.83	3143.95	1460.57	1.10582	3.29308e-10	4.302e-09	Tubb4b	2	25222160	25224702	-	2088	protein_coding	tubulin, beta 4B class IVB [Source:MGI Symbol;Acc:MGI:1915472]	-
ENSMUSG00000067719	1226.98	405.973	425.338	347.272	319.192	289.571	686.098	318.679	1.10569	0.00779288	0.0270656	Gm10221	5	24581554	24581862	-	309	processed_pseudogene	predicted gene 10221 [Source:MGI Symbol;Acc:MGI:3708709]	-
ENSMUSG00000097567	98.483	75.1051	86.6997	47.1838	38.4128	35.3817	86.7626	40.3261	1.10375	5.48074e-05	0.00034153	Gm26637	17	78882042	78892500	+	2289	lincRNA	predicted gene, 26637 [Source:MGI Symbol;Acc:MGI:5477131]	-
ENSMUSG00000045658	5458.27	5266.49	5250.94	2527.16	2449.27	2458.1	5325.23	2478.18	1.10353	2.31536e-33	9.23944e-32	Pid1	1	84036296	84364180	-	8172	protein_coding	phosphotyrosine interaction domain containing 1 [Source:MGI Symbol;Acc:MGI:2138391]	-
ENSMUSG00000027660	2078.57	2920.98	2749.91	1103.16	1204.52	1299.81	2583.15	1202.49	1.10331	6.69682e-10	8.48465e-09	Skil	3	31095058	31122577	+	9694	protein_coding	SKI-like [Source:MGI Symbol;Acc:MGI:106203]	-
ENSMUSG00000070031	1121.55	941.858	926.156	498.26	406.078	487.895	996.521	464.078	1.10223	1.03429e-11	1.52958e-10	Sp140	1	85600378	85645037	+	3328	protein_coding	Sp140 nuclear body protein [Source:MGI Symbol;Acc:MGI:3702467]	SAND
ENSMUSG00000024610	24814.2	16808.3	16355.6	9433.92	8869.7	8725.32	19326.1	9009.65	1.10097	3.48903e-08	3.62434e-07	Cd74	18	60803848	60812646	+	1410	protein_coding	CD74 antigen (invariant polypeptide of major histocompatibility complex, class II antigen-associated) [Source:MGI Symbol;Acc:MGI:96534]	-
ENSMUSG00000026750	2082.05	1362.04	1309.67	788.912	695.089	732.774	1584.59	738.925	1.10025	5.57914e-07	4.88939e-06	Psmb7	2	38588036	38644087	-	3421	protein_coding	proteasome (prosome, macropain) subunit, beta type 7 [Source:MGI Symbol;Acc:MGI:107637]	-
ENSMUSG00000025161	1021.91	973.321	1016.94	482.218	411.566	512.104	1004.05	468.629	1.09939	8.14233e-15	1.48848e-13	Slc16a3	11	120948480	120960868	+	5318	protein_coding	solute carrier family 16 (monocarboxylic acid transporters), member 3 [Source:MGI Symbol;Acc:MGI:1933438]	-
ENSMUSG00000085894	236.359	149.195	129.539	92.4802	68.5943	79.1433	171.698	80.0726	1.09847	0.000230028	0.0012629	Gm15832	1	39547570	39552002	-	1832	processed_transcript	predicted gene 15832 [Source:MGI Symbol;Acc:MGI:3834078]	-
ENSMUSG00000021290	2086.68	669.856	841.497	570.923	599.972	510.241	1199.34	560.379	1.09739	0.00559784	0.0204971	Atp5mpl	12	111961375	111966977	-	1217	protein_coding	ATP synthase membrane subunit 6.8PL [Source:MGI Symbol;Acc:MGI:1917507]	-
ENSMUSG00000041319	776.278	470.929	422.278	270.835	252.427	258.845	556.495	260.702	1.09301	2.96841e-05	0.000195336	Thoc6	17	23668614	23673882	-	2026	protein_coding	THO complex 6 [Source:MGI Symbol;Acc:MGI:2677480]	-
ENSMUSG00000033739	592.056	305.495	328.439	189.679	203.039	184.357	408.663	192.358	1.08579	0.000158867	0.00089942	Fkbpl	17	34644764	34646324	+	1336	protein_coding	FK506 binding protein-like [Source:MGI Symbol;Acc:MGI:1932127]	-
ENSMUSG00000079547	1896.67	1355.95	1450.43	797.405	725.271	692.737	1567.68	738.471	1.08566	1.57957e-09	1.92018e-08	H2-DMb1	17	34153072	34160230	+	1485	protein_coding	histocompatibility 2, class II, locus Mb1 [Source:MGI Symbol;Acc:MGI:95922]	-
ENSMUSG00000071713	8913.29	11913.3	11655.5	5074.14	5172.93	5067.96	10827.4	5105.01	1.08476	3.38677e-12	5.17252e-11	Csf2rb	15	78325752	78353847	+	7277	protein_coding	colony stimulating factor 2 receptor, beta, low-affinity (granulocyte-macrophage) [Source:MGI Symbol;Acc:MGI:1339759]	-
ENSMUSG00000031023	1148.2	737.857	733.377	438.809	374.982	420.856	873.143	411.549	1.08455	1.66837e-06	1.36061e-05	Akip1	7	109703690	109712189	+	1305	protein_coding	A kinase (PRKA) interacting protein 1 [Source:MGI Symbol;Acc:MGI:3041226]	-
ENSMUSG00000029551	312.828	160.359	123.42	81.1561	107.007	93.1098	198.869	93.7577	1.08257	0.00328028	0.0130373	Psmg3	5	139823592	139826885	-	2893	protein_coding	proteasome (prosome, macropain) assembly chaperone 3 [Source:MGI Symbol;Acc:MGI:1913756]	-
ENSMUSG00000029063	10859.8	11596.6	11181.2	5390.27	5205.85	5290.5	11212.5	5295.54	1.0823	6.02789e-32	2.29634e-30	Nadk	4	155562378	155591001	+	3747	protein_coding	NAD kinase [Source:MGI Symbol;Acc:MGI:2183149]	-
ENSMUSG00000036398	1370.65	750.036	796.617	496.373	472.843	411.545	972.435	460.254	1.07861	4.89083e-05	0.000308199	Ppp1r11	17	36948356	36951741	-	1975	protein_coding	protein phosphatase 1, regulatory inhibitor subunit 11 [Source:MGI Symbol;Acc:MGI:1923747]	-
ENSMUSG00000018770	5408.45	2689.57	2993.69	1826.01	1740.47	1685.29	3697.24	1750.59	1.07846	9.88894e-05	0.000585185	Atp5g3	2	73908447	73911326	-	2181	protein_coding	ATP synthase, H+ transporting, mitochondrial F0 complex, subunit C3 (subunit 9) [Source:MGI Symbol;Acc:MGI:2442035]	-
ENSMUSG00000036402	4895.18	5378.13	5198.92	2398.82	2409.95	2520.48	5157.41	2443.08	1.07803	5.38107e-26	1.63476e-24	Gng12	6	66896397	67021350	+	4727	protein_coding	guanine nucleotide binding protein (G protein), gamma 12 [Source:MGI Symbol;Acc:MGI:1336171]	-
ENSMUSG00000020882	157.573	158.33	174.419	79.2687	79.5694	73.5567	163.441	77.4649	1.07768	3.73068e-08	3.85695e-07	Cacnb1	11	98001508	98023034	-	4529	protein_coding	calcium channel, voltage-dependent, beta 1 subunit [Source:MGI Symbol;Acc:MGI:102522]	-
ENSMUSG00000057322	5480.29	1773.09	2316.41	1610.85	1601.45	1323.09	3189.93	1511.8	1.07712	0.00545973	0.0200664	Rpl38	11	114668524	114672331	+	542	protein_coding	ribosomal protein L38 [Source:MGI Symbol;Acc:MGI:1914921]	-
ENSMUSG00000079038	60.2484	113.673	110.16	49.0711	30.1815	55.8659	94.6935	45.0395	1.07552	0.00359915	0.0140979	D130040H23Rik	8	69271080	69314207	+	4494	protein_coding	RIKEN cDNA D130040H23 gene [Source:MGI Symbol;Acc:MGI:2444324]	-
ENSMUSG00000047843	7594.78	3157.46	3118.13	2211.03	2216.05	2157.35	4623.45	2194.81	1.07476	0.00186665	0.00803477	Bri3	5	144244437	144446757	+	1648	protein_coding	brain protein I3 [Source:MGI Symbol;Acc:MGI:1933174]	-
ENSMUSG00000032026	2573.3	1596.49	1630.97	971.042	918.249	869.645	1933.59	919.645	1.07182	1.80908e-06	1.47251e-05	Rexo2	9	48468512	48480623	-	3385	protein_coding	RNA exonuclease 2 [Source:MGI Symbol;Acc:MGI:1888981]	-
ENSMUSG00000099843	85.7381	84.2395	93.8396	50.0148	42.0712	33.5195	87.9391	41.8685	1.07149	6.62146e-05	0.000406581	Gm7160	1	105979350	105990282	-	1417	lincRNA	predicted gene 7160 [Source:MGI Symbol;Acc:MGI:3646078]	-
ENSMUSG00000022035	696.333	500.362	471.238	269.891	258.829	264.432	555.978	264.384	1.07136	1.13953e-07	1.10341e-06	Ccdc25	14	65837302	65866607	+	4897	protein_coding	coiled-coil domain containing 25 [Source:MGI Symbol;Acc:MGI:1914429]	-
ENSMUSG00000019158	2593	979.411	1047.54	785.138	696.004	716.945	1539.98	732.696	1.07133	0.00351768	0.0138227	Tmem160	7	16452779	16455494	+	883	protein_coding	transmembrane protein 160 [Source:MGI Symbol;Acc:MGI:1916344]	-
ENSMUSG00000049422	340.635	161.374	155.039	119.847	110.665	81.9366	219.016	104.15	1.07054	0.00291062	0.0117686	Chchd10	10	75933130	75937747	+	1575	protein_coding	coiled-coil-helix-coiled-coil-helix domain containing 10 [Source:MGI Symbol;Acc:MGI:2143558]	-
ENSMUSG00000005161	7237.92	4086.12	4227.88	2585.67	2378.85	2445.99	5183.97	2470.17	1.06933	1.59453e-05	0.000110149	Prdx2	8	84969587	84974834	+	3050	protein_coding	peroxiredoxin 2 [Source:MGI Symbol;Acc:MGI:109486]	-
ENSMUSG00000045996	568.884	219.226	236.639	154.763	180.174	153.631	341.583	162.856	1.06727	0.00475063	0.0179108	Polr2k	15	36174010	36177010	+	624	protein_coding	polymerase (RNA) II (DNA directed) polypeptide K [Source:MGI Symbol;Acc:MGI:102725]	-
ENSMUSG00000010755	1457.55	1028.13	1060.8	604.896	537.779	549.348	1182.16	564.008	1.06716	1.46642e-08	1.60494e-07	Cars	7	143557230	143600090	-	6583	protein_coding	cysteinyl-tRNA synthetase [Source:MGI Symbol;Acc:MGI:1351477]	-
ENSMUSG00000079658	1645.24	834.275	878.217	541.67	550.584	511.173	1119.25	534.475	1.06583	0.000167519	0.000943136	Eloc	1	16641725	16657042	-	3026	protein_coding	elongin C [Source:MGI Symbol;Acc:MGI:1915173]	-
ENSMUSG00000018923	1039.29	552.124	597.718	377.47	343.886	324.022	729.709	348.459	1.06561	9.00964e-05	0.000537316	Med11	11	70451919	70453727	+	1046	protein_coding	mediator complex subunit 11 [Source:MGI Symbol;Acc:MGI:1913422]	-
ENSMUSG00000080848	155.256	81.1947	66.2997	63.2262	42.0712	39.1061	100.917	48.1345	1.06529	0.0078993	0.0273491	Gm9385	9	116040593	116041064	-	472	processed_pseudogene	predicted pseudogene 9385 [Source:MGI Symbol;Acc:MGI:3646182]	-
ENSMUSG00000116927	30.1242	32.4779	32.6399	16.9862	13.7189	14.8976	31.7473	15.2009	1.06442	0.00604019	0.0218791	AC168220.3	16	93808540	93833019	-	564	antisense	novel transcript, antisense to Dopey2 and Morc3	-
ENSMUSG00000095159	26.6483	32.4779	37.7399	15.0988	20.121	11.1732	32.2887	15.4643	1.06404	0.0114072	0.0371252	Tubb4b-ps1	5	7179365	7180700	+	1336	processed_pseudogene	tubulin, beta 4B class IVB, pseudogene 1 [Source:MGI Symbol;Acc:MGI:3642800]	-
ENSMUSG00000031848	2245.41	1088.01	1002.66	642.643	703.32	728.118	1445.36	691.36	1.06355	0.000788108	0.00375716	Lsm4	8	70673248	70678752	+	1038	protein_coding	LSM4 homolog, U6 small nuclear RNA and mRNA degradation associated [Source:MGI Symbol;Acc:MGI:1354692]	-
ENSMUSG00000001416	5211.49	3238.65	3234.41	1909.05	1880.4	1804.47	3894.85	1864.64	1.06251	1.93643e-06	1.56781e-05	Cct3	3	88297116	88321767	+	6370	protein_coding	chaperonin containing Tcp1, subunit 3 (gamma) [Source:MGI Symbol;Acc:MGI:104708]	-
ENSMUSG00000028683	428.691	307.525	295.799	169.862	169.199	154.562	344.005	164.541	1.06241	4.97283e-07	4.3924e-06	Eif2b3	4	117019402	117087306	+	6520	protein_coding	eukaryotic translation initiation factor 2B, subunit 3 [Source:MGI Symbol;Acc:MGI:1313286]	-
ENSMUSG00000073982	11521.3	8597.5	8526.15	4700.45	4605.88	4415.26	9548.33	4573.86	1.06176	1.43017e-10	1.93297e-09	Rhog	7	102239123	102256054	-	1420	protein_coding	ras homolog family member G [Source:MGI Symbol;Acc:MGI:1928370]	-
ENSMUSG00000021520	1707.81	804.842	790.497	505.81	631.068	445.065	1101.05	527.314	1.06167	0.00132063	0.00591929	Uqcrb	13	66900617	66905378	-	876	protein_coding	ubiquinol-cytochrome c reductase binding protein [Source:MGI Symbol;Acc:MGI:1914780]	-
ENSMUSG00000018585	7060.65	2928.08	2971.25	2173.28	2073.38	1966.48	4319.99	2071.05	1.06055	0.0020136	0.00856418	Atox1	11	55446641	55461239	-	541	protein_coding	antioxidant 1 copper chaperone [Source:MGI Symbol;Acc:MGI:1333855]	-
ENSMUSG00000024143	2174.74	2417.57	2264.39	1055.97	1091.11	1142.46	2285.57	1096.51	1.05978	4.46927e-21	1.12738e-19	Rhoq	17	86963082	87000069	+	4151	protein_coding	ras homolog family member Q [Source:MGI Symbol;Acc:MGI:1931553]	-
ENSMUSG00000060477	2357.8	2624.62	2713.19	1262.64	1216.41	1215.08	2565.2	1231.38	1.05904	7.98339e-20	1.90513e-18	Irak2	6	113638467	113695026	+	4412	protein_coding	interleukin-1 receptor-associated kinase 2 [Source:MGI Symbol;Acc:MGI:2429603]	-
ENSMUSG00000021178	5055.07	3259.97	3378.23	1970.39	1929.79	1712.29	3897.76	1870.82	1.05881	5.26084e-07	4.62747e-06	Psmc1	12	100110154	100123405	+	1933	protein_coding	protease (prosome, macropain) 26S subunit, ATPase 1 [Source:MGI Symbol;Acc:MGI:106054]	-
ENSMUSG00000021958	258.373	137.016	171.359	92.4802	78.6548	100.559	188.916	90.5645	1.05868	0.000287076	0.00153351	Pinx1	14	63860364	63919859	+	1946	protein_coding	PIN2/TERF1 interacting, telomerase inhibitor 1 [Source:MGI Symbol;Acc:MGI:1919650]	-
ENSMUSG00000023088	4717.91	8962.88	8741.37	3704.87	3508.37	3560.52	7474.05	3591.25	1.05748	3.80525e-05	0.000245217	Abcc1	16	14361558	14475737	+	15092	protein_coding	ATP-binding cassette, sub-family C (CFTR/MRP), member 1 [Source:MGI Symbol;Acc:MGI:102676]	-
ENSMUSG00000055839	4451.43	2056.25	2121.59	1454.2	1392.92	1299.81	2876.43	1382.31	1.05701	0.000665548	0.00323624	Elob	17	23824738	23829136	-	1398	protein_coding	elongin B [Source:MGI Symbol;Acc:MGI:1914923]	-
ENSMUSG00000109324	2101.74	1376.25	1355.57	832.321	782.89	707.634	1611.19	774.282	1.05683	1.23562e-06	1.02663e-05	Prmt1	7	44975989	44986568	-	3425	protein_coding	protein arginine N-methyltransferase 1 [Source:MGI Symbol;Acc:MGI:107846]	-
ENSMUSG00000036225	128.607	137.016	143.819	70.7756	74.9965	51.2104	136.481	65.6608	1.05611	7.91457e-06	5.77857e-05	Kctd1	18	14968685	15151446	-	3587	protein_coding	potassium channel tetramerisation domain containing 1 [Source:MGI Symbol;Acc:MGI:1918269]	-
ENSMUSG00000063787	1166.73	504.422	509.998	358.597	353.947	336.126	727.051	349.556	1.05585	0.00188245	0.00809035	Chchd1	14	20703006	20704425	+	909	protein_coding	coiled-coil-helix-coiled-coil-helix domain containing 1 [Source:MGI Symbol;Acc:MGI:1913371]	-
ENSMUSG00000021457	15583.5	26382.2	26211.9	11054.2	10967.8	10773.7	22725.8	10931.9	1.05581	3.1283e-06	2.43877e-05	Syk	13	52583173	52648792	+	9362	protein_coding	spleen tyrosine kinase [Source:MGI Symbol;Acc:MGI:99515]	-
ENSMUSG00000026049	148.304	68.0005	72.4197	41.5217	41.1566	55.8659	96.2413	46.1814	1.05565	0.00599935	0.0217452	Tex30	1	44086613	44102441	-	1926	protein_coding	testis expressed 30 [Source:MGI Symbol;Acc:MGI:1922873]	-
ENSMUSG00000084838	572.36	605.915	518.158	134.002	254.256	428.305	565.478	272.188	1.05476	0.00479447	0.0180558	Gm10241	16	20176727	20177012	-	286	processed_pseudogene	predicted pseudogene 10241 [Source:MGI Symbol;Acc:MGI:3704461]	-
ENSMUSG00000024966	2837.47	2538.35	2545.91	1357.95	1267.62	1188.08	2640.58	1271.22	1.0545	1.25742e-17	2.68761e-16	Stip1	19	7020696	7040026	-	2173	protein_coding	stress-induced phosphoprotein 1 [Source:MGI Symbol;Acc:MGI:109130]	-
ENSMUSG00000020225	3070.35	1918.22	1898.21	1152.23	1081.05	1082.87	2295.6	1105.38	1.05406	2.78615e-06	2.19649e-05	Tmbim4	10	120201590	120224917	+	2581	protein_coding	transmembrane BAX inhibitor motif containing 4 [Source:MGI Symbol;Acc:MGI:1915462]	-
ENSMUSG00000053317	1736.78	774.394	833.337	553.937	540.523	515.828	1114.84	536.763	1.05401	0.000932335	0.00434969	Sec61b	4	47474658	47483242	+	1271	protein_coding	Sec61 beta subunit [Source:MGI Symbol;Acc:MGI:1913462]	-
ENSMUSG00000041355	1973.14	1226.04	1300.49	757.771	713.381	695.53	1499.89	722.227	1.05393	1.5151e-06	1.24529e-05	Ssr2	3	88575876	88588419	+	1864	protein_coding	signal sequence receptor, beta [Source:MGI Symbol;Acc:MGI:1913506]	-
ENSMUSG00000042684	202.759	149.195	181.559	100.03	78.6548	78.2122	177.838	85.6322	1.05328	4.20469e-06	3.20939e-05	Npl	1	153503015	153550045	-	2961	protein_coding	N-acetylneuraminate pyruvate lyase [Source:MGI Symbol;Acc:MGI:1921341]	-
ENSMUSG00000029185	459.973	539.945	500.818	267.06	242.367	214.152	500.245	241.193	1.05317	1.16162e-10	1.58018e-09	Fam114a1	5	64970071	65041886	+	2976	protein_coding	family with sequence similarity 114, member A1 [Source:MGI Symbol;Acc:MGI:1915553]	-
ENSMUSG00000025969	13561.7	24874	24710.4	10033.2	10259.9	10178.8	21048.7	10157.3	1.05124	2.32793e-05	0.000156	Nrp2	1	62703285	62818695	+	11842	protein_coding	neuropilin 2 [Source:MGI Symbol;Acc:MGI:1100492]	-
ENSMUSG00000019797	355.697	202.987	184.619	134.002	107.922	116.387	247.768	119.437	1.05104	0.000448244	0.00226822	1700021F05Rik	10	43525133	43540994	-	4141	protein_coding	RIKEN cDNA 1700021F05 gene [Source:MGI Symbol;Acc:MGI:1915101]	-
ENSMUSG00000036052	498.208	568.363	597.718	285.934	252.427	266.294	554.763	268.218	1.04941	6.28578e-12	9.41186e-11	Dnajb5	4	42949814	42959425	+	5936	protein_coding	DnaJ heat shock protein family (Hsp40) member B5 [Source:MGI Symbol;Acc:MGI:1930018]	-
ENSMUSG00000029715	806.402	374.51	413.098	264.229	249.683	256.052	531.337	256.655	1.04885	0.000716044	0.00345279	Pop7	5	137501438	137502518	-	1081	protein_coding	processing of precursor 7, ribonuclease P family, (S. cerevisiae) [Source:MGI Symbol;Acc:MGI:1921347]	-
ENSMUSG00000042719	660.415	1161.08	1123.02	489.767	438.089	497.206	981.505	475.021	1.04757	1.83244e-05	0.000125091	Naa25	5	121397936	121444378	+	8298	protein_coding	N(alpha)-acetyltransferase 25, NatB auxiliary subunit [Source:MGI Symbol;Acc:MGI:2442563]	-
ENSMUSG00000006058	2056.56	1011.89	1055.7	683.221	645.701	665.735	1374.71	664.886	1.04756	0.000329652	0.00173525	Snf8	11	96034885	96047430	+	2677	protein_coding	SNF8, ESCRT-II complex subunit, homolog (S. cerevisiae) [Source:MGI Symbol;Acc:MGI:1343161]	-
ENSMUSG00000037710	784.388	467.884	440.638	303.863	266.146	248.603	564.303	272.871	1.04737	7.39041e-05	0.000448574	Cisd1	10	71330480	71344954	-	1084	protein_coding	CDGSH iron sulfur domain 1 [Source:MGI Symbol;Acc:MGI:1261855]	-
ENSMUSG00000026021	2311.45	1133.68	975.116	680.39	738.075	719.738	1473.42	712.734	1.04737	0.00120469	0.00545963	Sumo1	1	59586558	59670834	-	2076	protein_coding	small ubiquitin-like modifier 1 [Source:MGI Symbol;Acc:MGI:1197010]	-
ENSMUSG00000021764	1259.42	474.989	571.198	350.103	363.093	402.234	768.537	371.81	1.04693	0.00346105	0.0136268	Ndufs4	13	114287795	114388258	-	2708	protein_coding	NADH:ubiquinone oxidoreductase core subunit S4 [Source:MGI Symbol;Acc:MGI:1343135]	-
ENSMUSG00000033416	914.154	1128.61	1072.02	495.429	522.231	493.482	1038.26	503.714	1.04399	2.58434e-13	4.21523e-12	Gucd1	10	75351111	75517972	-	8206	protein_coding	guanylyl cyclase domain containing 1 [Source:MGI Symbol;Acc:MGI:1916028]	-
ENSMUSG00000039285	1912.89	1883.72	1839.05	950.281	916.42	868.714	1878.55	911.805	1.04277	2.06485e-22	5.45431e-21	Azi2	9	118040499	118069794	+	6439	protein_coding	5-azacytidine induced gene 2 [Source:MGI Symbol;Acc:MGI:1351332]	-
ENSMUSG00000024805	561.932	561.258	486.538	230.257	276.206	274.674	536.576	260.379	1.04261	7.0304e-11	9.72905e-10	Pcgf5	19	36348309	36460970	+	12629	protein_coding	polycomb group ring finger 5 [Source:MGI Symbol;Acc:MGI:1923505]	-
ENSMUSG00000020806	2160.83	2958.53	2883.53	1376.82	1231.04	1283.05	2667.63	1296.97	1.04067	9.4765e-10	1.18544e-08	Rhbdf2	11	116598165	116627019	-	5293	protein_coding	rhomboid 5 homolog 2 [Source:MGI Symbol;Acc:MGI:2442473]	-
ENSMUSG00000006095	2995.04	1506.16	1570.79	1006.9	1012.45	932.029	2024	983.794	1.0405	0.000251546	0.00136763	Tbcb	7	30224131	30232272	-	1442	protein_coding	tubulin folding cofactor B [Source:MGI Symbol;Acc:MGI:1913661]	-
ENSMUSG00000090523	220.138	227.345	217.259	95.3112	118.897	108.938	221.581	107.715	1.04016	1.22435e-08	1.35769e-07	Gypc	18	32528322	32560034	-	2331	protein_coding	glycophorin C [Source:MGI Symbol;Acc:MGI:1098566]	-
ENSMUSG00000037411	107.752	85.2544	102	52.8458	35.669	54.9348	98.3353	47.8165	1.0398	0.000173404	0.000974634	Serpine1	5	137061504	137072268	-	3876	protein_coding	serine (or cysteine) peptidase inhibitor, clade E, member 1 [Source:MGI Symbol;Acc:MGI:97608]	-
ENSMUSG00000039067	2879.18	1794.4	1958.39	1078.62	1046.29	1100.56	2210.66	1075.16	1.03964	8.98147e-07	7.63993e-06	Psmd7	8	107580381	107588464	-	2261	protein_coding	proteasome (prosome, macropain) 26S subunit, non-ATPase, 7 [Source:MGI Symbol;Acc:MGI:1351511]	-
ENSMUSG00000004266	16896.2	14021.3	13491.5	7556.95	7082.59	6968.33	14803	7202.63	1.03925	6.99706e-14	1.20195e-12	Ptpn6	6	124720707	124738714	-	2802	protein_coding	protein tyrosine phosphatase, non-receptor type 6 [Source:MGI Symbol;Acc:MGI:96055]	-
ENSMUSG00000019505	24588.3	14902.3	16101.7	10123.7	8889.82	8059.58	18530.7	9024.38	1.03799	6.00198e-06	4.48148e-05	Ubb	11	62551171	62553213	+	1675	protein_coding	ubiquitin B [Source:MGI Symbol;Acc:MGI:98888]	-
ENSMUSG00000024785	473.877	391.764	387.598	216.102	208.527	185.288	417.747	203.306	1.03793	1.20244e-09	1.48537e-08	Rcl1	19	29101375	29143843	+	1803	protein_coding	RNA terminal phosphate cyclase-like 1 [Source:MGI Symbol;Acc:MGI:1913275]	-
ENSMUSG00000028609	683.588	343.047	301.919	216.102	228.648	202.048	442.851	215.599	1.03734	0.00142311	0.00631324	Magoh	4	107879755	107887424	+	770	protein_coding	mago homolog, exon junction complex core component [Source:MGI Symbol;Acc:MGI:1330312]	-
ENSMUSG00000063439	473.877	296.361	277.439	169.862	155.48	185.288	349.225	170.21	1.03544	5.81083e-05	0.000360362	B9d2	7	25680780	25686558	+	1454	protein_coding	B9 protein domain 2 [Source:MGI Symbol;Acc:MGI:2387643]	-
ENSMUSG00000037331	4211.6	6257.06	6055.72	2565.85	2724.57	2775.6	5508.13	2688.67	1.03477	4.16116e-08	4.28093e-07	Larp1	11	58009064	58062034	+	6829	protein_coding	La ribonucleoprotein domain family, member 1 [Source:MGI Symbol;Acc:MGI:1890165]	-
ENSMUSG00000041645	3479.35	3024.5	2928.41	1524.04	1547.49	1535.38	3144.09	1535.63	1.03359	4.55191e-17	9.45266e-16	Ddx24	12	103407982	103425830	-	8242	protein_coding	DEAD (Asp-Glu-Ala-Asp) box polypeptide 24 [Source:MGI Symbol;Acc:MGI:1351337]	-
ENSMUSG00000024761	126.29	79.1648	118.32	42.4654	45.7295	69.8323	107.925	52.6757	1.03319	0.00120773	0.00547193	Gm16437	19	7668287	7668793	+	507	processed_pseudogene	predicted pseudogene 16437 [Source:MGI Symbol;Acc:MGI:3644508]	-
ENSMUSG00000030930	40.5518	46.6869	70.3797	30.1976	22.8648	24.2085	52.5395	25.757	1.03236	0.00457139	0.0173448	Chst15	7	132235780	132317228	-	6754	protein_coding	carbohydrate (N-acetylgalactosamine 4-sulfate 6-O) sulfotransferase 15 [Source:MGI Symbol;Acc:MGI:1924840]	-
ENSMUSG00000035215	809.878	291.286	284.579	238.75	198.466	240.223	461.914	225.813	1.03161	0.0113408	0.036952	Lsm7	10	80852821	80855209	-	1601	protein_coding	LSM7 homolog, U6 small nuclear RNA and mRNA degradation associated [Source:MGI Symbol;Acc:MGI:1913344]	-
ENSMUSG00000026766	1443.64	971.291	980.216	545.444	575.278	540.037	1131.72	553.586	1.03104	3.68032e-07	3.30815e-06	Mmadhc	2	50279881	50296801	-	2012	protein_coding	methylmalonic aciduria (cobalamin deficiency) cblD type, with homocystinuria [Source:MGI Symbol;Acc:MGI:1923786]	-
ENSMUSG00000063171	269.959	180.658	178.499	94.3675	112.495	100.559	209.706	102.474	1.0306	2.63378e-05	0.000175446	Rps4l	6	148354656	148355598	+	943	transcribed_processed_pseudogene	ribosomal protein S4-like [Source:MGI Symbol;Acc:MGI:1913434]	-
ENSMUSG00000007458	14307.8	13123.1	13232.4	6609.5	6799.98	6506.51	13554.4	6638.66	1.02976	1.23455e-25	3.69705e-24	M6pr	6	122308720	122317680	+	4170	protein_coding	mannose-6-phosphate receptor, cation dependent [Source:MGI Symbol;Acc:MGI:96904]	-
ENSMUSG00000025324	91.5312	155.285	150.959	63.2262	61.2776	70.7634	132.592	65.0891	1.02949	0.000260029	0.00140511	Atp10a	7	58656166	58829420	+	5587	protein_coding	ATPase, class V, type 10A [Source:MGI Symbol;Acc:MGI:1330809]	-
ENSMUSG00000021733	842.319	1451.35	1350.47	586.022	584.424	615.456	1214.72	595.3	1.02939	7.75998e-06	5.67062e-05	Slc4a7	14	14702279	14799940	+	15205	protein_coding	solute carrier family 4, sodium bicarbonate cotransporter, member 7 [Source:MGI Symbol;Acc:MGI:2443878]	-
ENSMUSG00000029430	6786.06	4061.76	4044.28	2545.09	2457.51	2293.29	4964.03	2431.96	1.02927	1.34348e-05	9.42003e-05	Ran	5	129020069	129024323	+	2646	protein_coding	RAN, member RAS oncogene family [Source:MGI Symbol;Acc:MGI:1333112]	-
ENSMUSG00000080717	237.518	138.031	157.079	98.1422	75.911	86.5921	177.543	86.8818	1.02897	0.000217042	0.00119669	B230307C23Rik	16	97997315	98031801	+	5186	protein_coding	RIKEN cDNA B230307C23 gene [Source:MGI Symbol;Acc:MGI:3643396]	-
ENSMUSG00000066456	162.207	80.1797	80.5797	49.0711	46.6441	62.3835	107.656	52.6996	1.02713	0.00454492	0.0172617	Hmgn3	9	83109948	83146685	-	1869	protein_coding	high mobility group nucleosomal binding domain 3 [Source:MGI Symbol;Acc:MGI:2138069]	-
ENSMUSG00000079941	316.304	173.554	187.679	123.621	104.263	104.283	225.846	110.723	1.02646	0.000343087	0.00179504	Gm11273	13	21501029	21501418	-	390	protein_coding	predicted gene 11273 [Source:MGI Symbol;Acc:MGI:3649411]	-
ENSMUSG00000017561	2007.89	2201.39	2083.85	1018.23	1009.71	1062.38	2097.71	1030.11	1.02621	2.09829e-21	5.34111e-20	Crlf3	11	80046493	80080991	-	4261	protein_coding	cytokine receptor-like factor 3 [Source:MGI Symbol;Acc:MGI:1860086]	-
ENSMUSG00000046546	88.0554	131.941	134.639	57.5642	64.0214	53.0726	118.212	58.2194	1.02452	0.000135882	0.000780987	Fam43a	16	30599723	30602797	+	3075	protein_coding	family with sequence similarity 43, member A [Source:MGI Symbol;Acc:MGI:2676309]	-
ENSMUSG00000042043	2559.4	1157.02	1273.98	848.364	872.52	737.429	1663.47	819.438	1.02117	0.00108847	0.00499491	Tbca	13	94788910	94842922	+	811	protein_coding	tubulin cofactor A [Source:MGI Symbol;Acc:MGI:107549]	-
ENSMUSG00000051518	915.312	410.033	429.418	299.145	277.121	288.64	584.921	288.302	1.01982	0.00179114	0.00776346	Rps19bp1	15	80260615	80264315	-	1083	protein_coding	ribosomal protein S19 binding protein 1 [Source:MGI Symbol;Acc:MGI:1913788]	-
ENSMUSG00000020180	1720.56	911.41	997.556	603.008	627.409	559.59	1209.84	596.669	1.01933	0.000124022	0.000719219	Snrpd3	10	75517551	75537381	+	3442	protein_coding	small nuclear ribonucleoprotein D3 [Source:MGI Symbol;Acc:MGI:1914582]	-
ENSMUSG00000030707	11570	8541.68	8379.27	4911.83	4579.36	4569.83	9496.99	4687	1.01873	3.02256e-09	3.56594e-08	Coro1a	7	126699773	126707787	-	2783	protein_coding	coronin, actin binding protein 1A [Source:MGI Symbol;Acc:MGI:1345961]	-
ENSMUSG00000047098	1374.13	1736.55	1746.23	841.758	776.488	781.191	1618.97	799.812	1.01777	2.44972e-11	3.53567e-10	Rnf31	14	55591708	55603693	+	5734	protein_coding	ring finger protein 31 [Source:MGI Symbol;Acc:MGI:1934704]	-
ENSMUSG00000074342	127.449	109.613	89.7597	37.747	69.5089	54.0037	108.94	53.7532	1.01641	0.000884005	0.00415537	I830077J02Rik	3	105924358	105932664	-	2865	protein_coding	RIKEN cDNA I830077J02 gene [Source:MGI Symbol;Acc:MGI:3588284]	-
ENSMUSG00000001288	515.587	669.856	646.677	297.258	296.327	312.849	610.707	302.145	1.01616	7.02964e-10	8.89292e-09	Rarg	15	102234938	102257517	-	4261	protein_coding	retinoic acid receptor, gamma [Source:MGI Symbol;Acc:MGI:97858]	THR-like
ENSMUSG00000110331	327.89	117.732	119.34	100.973	92.3737	85.661	188.321	93.0026	1.01576	0.0157207	0.0484868	Nudc-ps1	8	29286431	29286981	-	551	processed_pseudogene	nuclear distribution gene C homolog (Aspergillus), pseudogene 1 [Source:MGI Symbol;Acc:MGI:2142657]	-
ENSMUSG00000056145	118.18	148.18	154.019	66.0573	64.936	77.2811	140.126	69.4248	1.01545	8.41264e-06	6.11564e-05	AI504432	3	107039504	107054347	+	5569	lincRNA	expressed sequence AI504432 [Source:MGI Symbol;Acc:MGI:2139742]	-
ENSMUSG00000042406	5834.83	3796.87	4103.44	2419.58	2194.1	2180.63	4578.38	2264.77	1.01534	4.06653e-07	3.63392e-06	Atf4	15	80255184	80257541	+	2358	protein_coding	activating transcription factor 4 [Source:MGI Symbol;Acc:MGI:88096]	TF_bZIP
ENSMUSG00000022255	4777	5375.09	5290.72	2452.61	2553.54	2635.94	5147.6	2547.36	1.01499	5.28694e-20	1.2725e-18	Mtdh	15	34082694	34145624	+	15347	protein_coding	metadherin [Source:MGI Symbol;Acc:MGI:1914404]	-
ENSMUSG00000040824	2062.35	844.425	970.016	627.544	672.224	618.249	1292.26	639.339	1.01485	0.00240787	0.0100253	Snrpd2	7	19149722	19153542	+	2618	protein_coding	small nuclear ribonucleoprotein D2 [Source:MGI Symbol;Acc:MGI:98345]	-
ENSMUSG00000014867	9052.32	8172.24	8096.73	4366.38	4095.54	4068.9	8440.43	4176.94	1.01481	2.0118e-20	4.96302e-19	Surf4	2	26920040	26933928	-	3281	protein_coding	surfeit gene 4 [Source:MGI Symbol;Acc:MGI:98445]	-
ENSMUSG00000018565	1587.31	973.321	958.796	616.22	526.804	598.696	1173.14	580.573	1.01438	2.23953e-05	0.000150677	Elp5	11	69968222	69982517	-	2294	protein_coding	elongator acetyltransferase complex subunit 5 [Source:MGI Symbol;Acc:MGI:1859017]	-
ENSMUSG00000005481	1921	1410.76	1347.41	813.448	779.231	723.463	1559.72	772.047	1.01413	4.58631e-08	4.69245e-07	Ddx39	8	83715177	83726892	+	5155	protein_coding	DEAD (Asp-Glu-Ala-Asp) box polypeptide 39 [Source:MGI Symbol;Acc:MGI:1915528]	-
ENSMUSG00000078695	437.96	181.673	201.959	150.044	134.445	121.974	273.864	135.488	1.01372	0.00466335	0.0176382	Cisd3	11	97685826	97688621	+	833	protein_coding	CDGSH iron sulfur domain 3 [Source:MGI Symbol;Acc:MGI:101788]	-
ENSMUSG00000084957	691.698	351.167	342.719	218.933	214.014	253.259	461.861	228.735	1.01271	0.000967206	0.00449614	Bbip1	19	53929677	53944627	-	2488	protein_coding	BBSome interacting protein 1 [Source:MGI Symbol;Acc:MGI:1913610]	-
ENSMUSG00000040624	154.097	337.973	358.019	134.002	141.762	146.182	283.363	140.649	1.01196	0.00199155	0.00848757	Plekhg1	10	3740364	3967303	+	8739	protein_coding	pleckstrin homology domain containing, family G (with RhoGef domain) member 1 [Source:MGI Symbol;Acc:MGI:2676551]	-
ENSMUSG00000071451	605.96	318.689	339.659	201.003	211.27	214.152	421.436	208.809	1.01184	0.000316518	0.00167428	Psmg4	13	34162964	34178173	+	555	protein_coding	proteasome (prosome, macropain) assembly chaperone 4 [Source:MGI Symbol;Acc:MGI:1916916]	-
ENSMUSG00000036860	652.305	388.719	380.459	259.511	247.854	197.393	473.828	234.919	1.01115	0.000160882	0.000909731	Mrpl55	11	59202486	59206134	+	1027	protein_coding	mitochondrial ribosomal protein L55 [Source:MGI Symbol;Acc:MGI:1914462]	-
ENSMUSG00000029402	483.146	292.301	341.699	192.51	185.662	175.977	372.382	184.716	1.01007	1.47913e-05	0.000102853	Snrnp35	5	124483134	124491124	+	1347	protein_coding	small nuclear ribonucleoprotein 35 (U11/U12) [Source:MGI Symbol;Acc:MGI:1923417]	-
ENSMUSG00000017188	2401.83	1138.76	1169.94	790.8	737.16	811.917	1570.17	779.959	1.00912	0.000944407	0.0043999	Coa3	11	101277968	101279114	-	886	protein_coding	cytochrome C oxidase assembly factor 3 [Source:MGI Symbol;Acc:MGI:1098757]	-
ENSMUSG00000019838	4800.18	5863.27	5855.8	2753.64	2719.08	2747.67	5506.41	2740.13	1.007	2.55299e-14	4.54345e-13	Slc16a10	10	40033532	40142258	-	7356	protein_coding	solute carrier family 16 (monocarboxylic acid transporters), member 10 [Source:MGI Symbol;Acc:MGI:1919722]	-
ENSMUSG00000042541	3826.93	1414.82	1459.61	1112.59	1165.19	1062.38	2233.79	1113.39	1.00432	0.00754804	0.0264126	Sem1	6	6557294	6578663	-	3542	protein_coding	SEM1, 26S proteasome complex subunit [Source:MGI Symbol;Acc:MGI:109238]	-
ENSMUSG00000032501	454.18	622.154	559.978	290.652	269.804	256.052	545.437	272.169	1.00392	2.22552e-08	2.37388e-07	Trib1	15	59648350	59657099	+	6248	protein_coding	tribbles pseudokinase 1 [Source:MGI Symbol;Acc:MGI:2443397]	-
ENSMUSG00000048234	7645.75	10689.3	10205.1	4636.28	4613.2	4984.17	9513.36	4744.55	1.00375	2.94597e-09	3.48047e-08	Rnf149	1	39551296	39577405	-	2838	protein_coding	ring finger protein 149 [Source:MGI Symbol;Acc:MGI:2677438]	-
ENSMUSG00000051934	111.228	119.762	115.26	53.7895	67.6797	51.2104	115.417	57.5599	1.00358	1.64034e-05	0.000112988	Spats2	15	99125916	99213215	+	4120	protein_coding	spermatogenesis associated, serine-rich 2 [Source:MGI Symbol;Acc:MGI:1919822]	-
ENSMUSG00000007987	1377.6	903.291	975.116	559.599	539.609	524.208	1085.34	541.139	1.0035	6.65455e-07	5.78956e-06	Ift22	5	136908150	136915404	+	3608	protein_coding	intraflagellar transport 22 [Source:MGI Symbol;Acc:MGI:1914536]	-
ENSMUSG00000020841	7023.57	10030.6	9482.9	4289	4397.35	4554.93	8845.69	4413.76	1.00304	6.68841e-09	7.6439e-08	Cpd	11	76778424	76847018	-	8332	protein_coding	carboxypeptidase D [Source:MGI Symbol;Acc:MGI:107265]	-
ENSMUSG00000041203	4175.68	2048.14	2307.23	1456.09	1427.68	1373.37	2843.68	1419.05	1.00264	0.000337857	0.00177162	Trir	8	85026823	85030286	+	902	protein_coding	telomerase RNA component interacting RNase [Source:MGI Symbol;Acc:MGI:1922833]	-
ENSMUSG00000006526	346.428	412.063	360.059	205.721	176.516	176.909	372.85	186.382	1.00128	2.66372e-09	3.16929e-08	Tmem110	14	30825590	30877210	+	4362	protein_coding	transmembrane protein 110 [Source:MGI Symbol;Acc:MGI:1921500]	-
ENSMUSG00000058013	923.423	1265.62	1197.48	555.825	561.559	576.349	1128.84	564.578	1.00014	2.69142e-09	3.19999e-08	2020-09-11	5	93093437	93176447	+	9472	protein_coding	septin 11 [Source:MGI Symbol;Acc:MGI:1277214]	-
ENSMUSG00000034731	418.263	846.454	855.777	304.807	369.495	386.406	706.831	353.569	0.999947	0.00071756	0.00345654	Dgkh	14	78558750	78732776	-	16979	protein_coding	diacylglycerol kinase, eta [Source:MGI Symbol;Acc:MGI:2444188]	-
ENSMUSG00000025260	2219.92	1173.26	1292.33	822.885	765.513	754.189	1561.84	780.862	0.999749	0.000145498	0.000830289	Hsd17b10	X	152001845	152004442	+	1298	protein_coding	hydroxysteroid (17-beta) dehydrogenase 10 [Source:MGI Symbol;Acc:MGI:1333871]	-
ENSMUSG00000023249	644.195	786.573	704.817	376.526	347.545	345.437	711.862	356.503	0.998391	1.13745e-11	1.67625e-10	Parp3	9	106470322	106476949	-	3699	protein_coding	poly (ADP-ribose) polymerase family, member 3 [Source:MGI Symbol;Acc:MGI:1891258]	-
ENSMUSG00000041164	4458.38	7583.58	7258.29	3321.74	3105.95	3238.36	6433.42	3222.01	0.997715	9.04857e-06	6.54677e-05	Zmiz2	11	6389074	6406158	+	4655	protein_coding	zinc finger, MIZ-type containing 2 [Source:MGI Symbol;Acc:MGI:106374]	zf-MIZ
ENSMUSG00000097077	99.6416	59.8811	78.5397	37.747	42.9858	38.175	79.3541	39.6359	0.997534	0.000985195	0.00456587	Gm16712	17	55954771	55959381	-	1960	antisense	predicted gene, 16712 [Source:MGI Symbol;Acc:MGI:4439636]	-
ENSMUSG00000087260	2661.36	1312.31	1304.57	968.211	826.79	848.23	1759.41	881.077	0.997468	0.000903399	0.00423705	Lamtor5	3	107278858	107284082	+	884	protein_coding	late endosomal/lysosomal adaptor, MAPK and MTOR activator 5 [Source:MGI Symbol;Acc:MGI:1915826]	-
ENSMUSG00000039043	272.276	335.943	285.599	147.213	146.335	154.562	297.939	149.37	0.99714	9.0477e-09	1.0222e-07	Arpin	7	79925361	79935359	-	2277	protein_coding	actin-related protein 2/3 complex inhibitor [Source:MGI Symbol;Acc:MGI:1917670]	-
ENSMUSG00000022889	872.443	557.198	590.578	315.187	360.349	336.126	673.406	337.221	0.996834	5.83926e-06	4.3658e-05	Mrpl39	16	84717576	84735742	-	2533	protein_coding	mitochondrial ribosomal protein L39 [Source:MGI Symbol;Acc:MGI:1351620]	-
ENSMUSG00000082284	275.752	137.016	95.8796	76.4377	89.6299	88.4543	169.549	84.8406	0.996484	0.0112331	0.0366938	H3f3a-ps1	X	101824515	101824924	+	410	processed_pseudogene	H3 histone, family 3A, pseudogene 1 [Source:MGI Symbol;Acc:MGI:1101782]	-
ENSMUSG00000025825	3242.99	2021.75	2074.67	1274.91	1242.93	1162.01	2446.47	1226.61	0.995763	6.39966e-06	4.75727e-05	Iscu	5	113772748	113778288	+	2176	protein_coding	iron-sulfur cluster assembly enzyme [Source:MGI Symbol;Acc:MGI:1913633]	-
ENSMUSG00000024583	2830.52	1573.15	1533.05	996.521	1003.31	979.515	1978.91	993.114	0.994373	0.00015467	0.000877857	Txnl1	18	63662801	63692359	-	2558	protein_coding	thioredoxin-like 1 [Source:MGI Symbol;Acc:MGI:1860078]	-
ENSMUSG00000033644	46.3449	40.5973	44.8798	25.4792	11.8897	28.864	43.9407	22.0776	0.993821	0.0142609	0.0447567	Piwil2	14	70372477	70429383	-	5287	protein_coding	piwi-like RNA-mediated gene silencing 2 [Source:MGI Symbol;Acc:MGI:1930036]	-
ENSMUSG00000070284	552.663	382.63	392.698	212.327	222.246	231.843	442.664	222.139	0.993412	1.2024e-06	1.00101e-05	Gmppb	9	108049242	108052801	+	2785	protein_coding	GDP-mannose pyrophosphorylase B [Source:MGI Symbol;Acc:MGI:2660880]	-
ENSMUSG00000051355	566.567	229.375	235.619	169.862	160.053	188.082	343.854	172.666	0.992524	0.00717419	0.025342	Commd1	11	22896136	22982382	-	5936	protein_coding	COMM domain containing 1 [Source:MGI Symbol;Acc:MGI:109474]	-
ENSMUSG00000050957	249.104	140.061	149.939	94.3675	96.032	80.0744	179.701	90.158	0.992498	0.00057094	0.00281183	Insl6	19	29321344	29325356	-	708	protein_coding	insulin-like 6 [Source:MGI Symbol;Acc:MGI:1351595]	-
ENSMUSG00000005575	3647.35	2340.44	2333.75	1344.74	1424.93	1413.41	2773.84	1394.36	0.992043	3.70292e-06	2.8615e-05	Ube2m	7	13035120	13038275	-	2357	protein_coding	ubiquitin-conjugating enzyme E2M [Source:MGI Symbol;Acc:MGI:108278]	-
ENSMUSG00000015476	33.6001	81.1947	89.7597	32.085	34.7545	36.3128	68.1848	34.3841	0.991846	0.0163068	0.0498732	Prrt1	17	34629533	34633126	+	2306	protein_coding	proline-rich transmembrane protein 1 [Source:MGI Symbol;Acc:MGI:1932118]	-
ENSMUSG00000024845	2806.19	1978.11	2020.61	1165.44	1115.8	1140.59	2268.3	1140.61	0.991514	4.72072e-08	4.81824e-07	Tmem134	19	4125934	4132307	+	4601	processed_transcript	transmembrane protein 134 [Source:MGI Symbol;Acc:MGI:1914240]	-
ENSMUSG00000036199	2660.2	1009.86	1117.92	813.448	814.9	781.191	1595.99	803.18	0.99035	0.00584345	0.0212673	Ndufa13	8	69894180	69902558	-	1251	protein_coding	NADH:ubiquinone oxidoreductase subunit A13 [Source:MGI Symbol;Acc:MGI:1914434]	-
ENSMUSG00000021243	1030.02	493.258	514.078	366.146	330.167	328.677	679.117	341.664	0.990346	0.00125132	0.0056496	Fcf1	12	84970897	84983303	+	1117	protein_coding	FCF1 rRNA processing protein [Source:MGI Symbol;Acc:MGI:1920986]	-
ENSMUSG00000028680	273.435	322.749	334.559	136.833	178.345	153.631	310.248	156.27	0.989978	1.82505e-07	1.71962e-06	Plk3	4	117128655	117133963	-	2531	protein_coding	polo like kinase 3 [Source:MGI Symbol;Acc:MGI:109604]	-
ENSMUSG00000072244	52.138	69.0155	70.3797	32.085	32.9253	31.6573	63.8444	32.2225	0.989797	0.000771045	0.00368417	Trim6	7	104218793	104235152	+	4894	protein_coding	tripartite motif-containing 6 [Source:MGI Symbol;Acc:MGI:2137352]	-
ENSMUSG00000030647	1539.81	710.453	700.737	489.767	495.708	501.862	983.667	495.779	0.987941	0.00207053	0.00878185	Ndufc2	7	97400003	97407802	+	754	protein_coding	NADH:ubiquinone oxidoreductase subunit C2 [Source:MGI Symbol;Acc:MGI:1344370]	-
ENSMUSG00000033938	3066.88	1077.86	1199.52	884.224	970.381	839.85	1781.42	898.152	0.987724	0.00978632	0.032647	Ndufb7	8	83566671	83571626	+	4522	protein_coding	NADH:ubiquinone oxidoreductase subunit B7 [Source:MGI Symbol;Acc:MGI:1914166]	-
ENSMUSG00000004952	11067.2	11428.1	11172	5772.46	5634.79	5574.48	11222.4	5660.58	0.987386	1.31668e-29	4.6471e-28	Rasa4	5	136083916	136111860	+	7485	protein_coding	RAS p21 protein activator 4 [Source:MGI Symbol;Acc:MGI:1858600]	-
ENSMUSG00000087107	1324.31	539.945	553.858	394.456	426.199	398.51	806.036	406.388	0.987366	0.00526482	0.0194907	AI662270	11	83223576	83226604	+	3029	processed_transcript	expressed sequence AI662270 [Source:MGI Symbol;Acc:MGI:2144254]	-
ENSMUSG00000019054	3460.81	1747.72	1741.13	1235.27	1113.06	1157.35	2316.55	1168.56	0.987016	0.000650598	0.00316813	Fis1	5	136953275	136966234	+	1714	protein_coding	fission, mitochondrial 1 [Source:MGI Symbol;Acc:MGI:1913687]	-
ENSMUSG00000097815	145.987	358.271	307.019	149.101	104.263	156.424	270.426	136.596	0.986806	0.00542038	0.0199567	Gm26809	6	18844220	18847360	+	2981	lincRNA	predicted gene, 26809 [Source:MGI Symbol;Acc:MGI:5477303]	-
ENSMUSG00000026914	2321.88	1450.34	1331.09	854.97	826.79	892.923	1701.11	858.227	0.986693	3.66855e-05	0.000237045	Psmd14	2	61711694	61800376	+	2820	protein_coding	proteasome (prosome, macropain) 26S subunit, non-ATPase, 14 [Source:MGI Symbol;Acc:MGI:1913284]	-
ENSMUSG00000071014	962.816	553.139	525.298	363.315	330.167	336.126	680.418	343.203	0.986576	0.00020714	0.00114888	Ndufb6	4	40270591	40279421	-	659	protein_coding	NADH:ubiquinone oxidoreductase subunit B6 [Source:MGI Symbol;Acc:MGI:2684983]	-
ENSMUSG00000049482	718.346	466.869	524.278	298.201	270.719	293.296	569.831	287.405	0.98651	2.39882e-06	1.90996e-05	Ctu2	8	122476143	122484138	+	5164	protein_coding	cytosolic thiouridylase subunit 2 [Source:MGI Symbol;Acc:MGI:1914215]	-
ENSMUSG00000075701	2093.63	1280.85	1286.22	804.955	780.146	767.224	1553.56	784.108	0.986062	1.81566e-05	0.000124047	Selenos	7	66079649	66089405	+	1477	protein_coding	selenoprotein S [Source:MGI Symbol;Acc:MGI:95994]	-
ENSMUSG00000020527	84.5795	129.911	150.959	62.2826	68.5943	54.0037	121.817	61.6268	0.985718	0.000768214	0.00367169	Myo19	11	84880148	84911226	+	7113	protein_coding	myosin XIX [Source:MGI Symbol;Acc:MGI:1913446]	-
ENSMUSG00000005625	3715.7	2215.6	2156.27	1453.26	1314.27	1317.5	2695.86	1361.68	0.985148	5.01059e-05	0.000314801	Psmd4	3	95032694	95042614	-	2808	protein_coding	proteasome (prosome, macropain) 26S subunit, non-ATPase, 4 [Source:MGI Symbol;Acc:MGI:1201670]	-
ENSMUSG00000024309	1294.18	585.617	661.977	459.57	411.566	412.476	847.259	427.871	0.98504	0.00154085	0.00678008	Pfdn6	17	33938821	33940343	-	1193	protein_coding	prefoldin subunit 6 [Source:MGI Symbol;Acc:MGI:95908]	-
ENSMUSG00000024737	13127.2	12916	13012.1	6964.32	6287.81	6481.37	13018.4	6577.84	0.984881	1.47045e-23	4.03654e-22	Slc15a3	19	10839727	10859362	+	5491	protein_coding	solute carrier family 15, member 3 [Source:MGI Symbol;Acc:MGI:1929691]	-
ENSMUSG00000074466	107.752	53.7915	72.4197	35.8597	45.7295	36.3128	77.9877	39.3007	0.984113	0.00466562	0.0176404	Gm15417	3	89391850	89398779	+	1669	antisense	predicted gene 15417 [Source:MGI Symbol;Acc:MGI:3642531]	-
ENSMUSG00000009013	4032.01	2097.87	2203.19	1395.7	1392.92	1423.65	2777.69	1404.09	0.984041	0.000276477	0.0014816	Dynll1	5	115297110	115300999	-	3890	protein_coding	dynein light chain LC8-type 1 [Source:MGI Symbol;Acc:MGI:1861457]	-
ENSMUSG00000101316	38.2346	36.5376	52.0198	24.5356	18.2918	21.4152	42.264	21.4142	0.983433	0.00649098	0.0232612	Gm12663	11	16635109	16636066	-	958	processed_pseudogene	predicted gene 12663 [Source:MGI Symbol;Acc:MGI:3652168]	-
ENSMUSG00000060860	1863.07	1109.32	1085.28	709.644	640.214	702.048	1352.55	683.968	0.98327	6.09594e-05	0.000377068	Ube2s	7	4794546	4812590	-	5141	protein_coding	ubiquitin-conjugating enzyme E2S [Source:MGI Symbol;Acc:MGI:1925141]	-
ENSMUSG00000019782	1118.07	485.138	519.178	380.301	337.484	355.679	707.463	357.821	0.982734	0.00305724	0.0122816	Rwdd1	10	33996555	34019624	-	1601	protein_coding	RWD domain containing 1 [Source:MGI Symbol;Acc:MGI:1913771]	-
ENSMUSG00000034203	792.498	508.482	507.958	305.751	306.388	302.607	602.979	304.915	0.982701	1.12052e-05	7.96646e-05	Chchd4	6	91462172	91473546	-	5192	protein_coding	coiled-coil-helix-coiled-coil-helix domain containing 4 [Source:MGI Symbol;Acc:MGI:1919420]	-
ENSMUSG00000050608	2803.87	1091.05	1155.66	911.59	842.338	803.537	1683.53	852.489	0.98145	0.00629828	0.0226479	Minos1	4	139101814	139131113	-	2766	protein_coding	mitochondrial inner membrane organizing system 1 [Source:MGI Symbol;Acc:MGI:1913628]	-
ENSMUSG00000052593	8014.2	10258.9	10386.6	4724.98	4845.5	4946.92	9553.25	4839.14	0.981313	3.95886e-11	5.58898e-10	Adam17	12	21323509	21373632	-	7154	protein_coding	a disintegrin and metallopeptidase domain 17 [Source:MGI Symbol;Acc:MGI:1096335]	-
ENSMUSG00000062619	169.159	103.523	90.7796	62.2826	66.7651	54.9348	121.154	61.3275	0.978773	0.00161787	0.00708371	2310039H08Rik	17	46772635	46773396	+	762	protein_coding	RIKEN cDNA 2310039H08 gene [Source:MGI Symbol;Acc:MGI:1914351]	-
ENSMUSG00000086564	77.6278	83.2245	82.6197	45.2964	41.1566	37.2439	81.1573	41.2323	0.978086	0.000124554	0.000721804	Cd101	3	100993529	101029556	-	3330	protein_coding	CD101 antigen [Source:MGI Symbol;Acc:MGI:2685862]	-
ENSMUSG00000030603	3190.85	1966.94	2005.31	1261.69	1139.58	1235.57	2387.7	1212.28	0.977653	1.4702e-05	0.000102317	Psmc4	7	28041707	28050101	-	2163	protein_coding	proteasome (prosome, macropain) 26S subunit, ATPase, 4 [Source:MGI Symbol;Acc:MGI:1346093]	-
ENSMUSG00000064181	169.159	159.345	124.44	81.1561	67.6797	81.0055	150.981	76.6138	0.977647	2.12325e-05	0.000143313	Rab3ip	10	116905784	116950769	-	3175	protein_coding	RAB3A interacting protein [Source:MGI Symbol;Acc:MGI:105933]	-
ENSMUSG00000040532	356.856	236.479	200.939	149.101	117.982	135.94	264.758	134.341	0.977252	0.00027277	0.00146501	Abhd11	5	135009152	135012175	+	2172	protein_coding	abhydrolase domain containing 11 [Source:MGI Symbol;Acc:MGI:1916008]	-
ENSMUSG00000052214	1350.95	1285.92	1350.47	687.939	619.178	718.807	1329.12	675.308	0.976869	2.22951e-15	4.21324e-14	Opa3	7	19228334	19256543	+	5082	protein_coding	optic atrophy 3 [Source:MGI Symbol;Acc:MGI:2686271]	-
ENSMUSG00000032180	617.546	478.034	495.718	277.44	255.171	275.605	530.433	269.405	0.97644	7.96999e-09	9.04091e-08	Tmed1	9	21507553	21510252	-	1519	protein_coding	transmembrane p24 trafficking protein 1 [Source:MGI Symbol;Acc:MGI:106201]	-
ENSMUSG00000038780	1137.77	1832.97	1735.01	802.124	809.413	781.191	1568.58	797.576	0.976138	3.85946e-06	2.96882e-05	Smurf1	5	144876495	144965847	-	6336	protein_coding	SMAD specific E3 ubiquitin protein ligase 1 [Source:MGI Symbol;Acc:MGI:1923038]	-
ENSMUSG00000031231	2170.1	1031.17	1177.08	851.195	689.602	687.15	1459.45	742.649	0.974347	0.00110013	0.00504312	Cox7b	X	106015700	106022450	+	1214	protein_coding	cytochrome c oxidase subunit 7B [Source:MGI Symbol;Acc:MGI:1913392]	-
ENSMUSG00000025287	1439.01	938.813	1017.96	566.205	576.192	585.66	1131.93	576.019	0.974021	1.35398e-06	1.11948e-05	Acot9	X	155262443	155297654	+	2273	protein_coding	acyl-CoA thioesterase 9 [Source:MGI Symbol;Acc:MGI:1928939]	-
ENSMUSG00000038046	177.269	116.717	139.739	77.3814	64.0214	79.1433	144.575	73.5153	0.973597	0.000109939	0.000643543	Mrm3	11	76243715	76250619	+	1935	protein_coding	mitochondrial rRNA methyltransferase 3 [Source:MGI Symbol;Acc:MGI:1914640]	-
ENSMUSG00000038679	777.436	1210.82	1139.34	496.373	540.523	556.796	1042.53	531.231	0.973187	2.64294e-06	2.08948e-05	Trps1	15	50654752	50890463	-	13380	protein_coding	transcriptional repressor GATA binding 1 [Source:MGI Symbol;Acc:MGI:1927616]	zf-GATA
ENSMUSG00000020163	2460.92	893.141	881.277	753.996	681.37	722.532	1411.78	719.299	0.972529	0.0125592	0.0402429	Uqcr11	10	80402997	80406830	-	641	protein_coding	ubiquinol-cytochrome c reductase, complex III subunit XI [Source:MGI Symbol;Acc:MGI:1913844]	-
ENSMUSG00000006057	1981.25	1124.55	1028.16	785.138	660.335	661.079	1377.98	702.184	0.972272	0.000413598	0.00211147	Atp5g1	11	96068852	96075670	-	4912	protein_coding	ATP synthase, H+ transporting, mitochondrial F0 complex, subunit C1 (subunit 9) [Source:MGI Symbol;Acc:MGI:107653]	-
ENSMUSG00000061360	1166.73	576.482	470.218	389.738	321.936	416.201	737.811	375.958	0.972089	0.00457485	0.0173493	Phf5a	15	81864520	81871911	-	2166	protein_coding	PHD finger protein 5A [Source:MGI Symbol;Acc:MGI:2156864]	-
ENSMUSG00000006732	307.035	236.479	272.339	137.777	135.359	142.458	271.951	138.531	0.971742	1.07966e-07	1.04967e-06	Mettl1	10	127041414	127046365	+	2907	protein_coding	methyltransferase like 1 [Source:MGI Symbol;Acc:MGI:1339986]	-
ENSMUSG00000022400	3548.86	1526.46	1674.83	1205.07	1142.32	1094.04	2250.05	1147.15	0.971681	0.00266264	0.0109504	Rbx1	15	81466296	81476369	+	4551	protein_coding	ring-box 1 [Source:MGI Symbol;Acc:MGI:1891829]	-
ENSMUSG00000023460	2126.07	2016.67	2064.47	1038.99	1059.1	1068.9	2069.07	1055.66	0.970693	3.55696e-22	9.33703e-21	Rab12	17	66494512	66519729	-	3033	protein_coding	RAB12, member RAS oncogene family [Source:MGI Symbol;Acc:MGI:894284]	-
ENSMUSG00000024528	556.139	511.526	509.998	254.792	306.388	243.948	525.888	268.376	0.969798	1.12317e-09	1.39154e-08	Srfbp1	18	52465693	52490738	+	1463	protein_coding	serum response factor binding protein 1 [Source:MGI Symbol;Acc:MGI:1914472]	-
ENSMUSG00000021967	1281.44	664.781	712.977	410.499	471.014	477.653	886.399	453.055	0.967618	0.00051794	0.00257437	Mrpl57	14	57826234	57829296	+	2956	protein_coding	mitochondrial ribosomal protein L57 [Source:MGI Symbol;Acc:MGI:1915090]	-
ENSMUSG00000033379	18861.2	10219.4	9940.88	6951.11	6507.31	6499.99	13007.2	6652.81	0.967226	0.000314226	0.00166375	Atp6v0b	4	117884326	117887333	-	2051	protein_coding	ATPase, H+ transporting, lysosomal V0 subunit B [Source:MGI Symbol;Acc:MGI:1890510]	-
ENSMUSG00000004707	21368.5	19729.3	19966.4	10760.7	10376	10130.3	20354.7	10422.4	0.96566	4.96478e-23	1.34097e-21	Ly9	1	171588624	171607410	-	3307	protein_coding	lymphocyte antigen 9 [Source:MGI Symbol;Acc:MGI:96885]	-
ENSMUSG00000043432	281.545	212.121	266.219	143.439	117.982	127.56	253.295	129.66	0.965314	1.64628e-06	1.34325e-05	Leng9	7	4147915	4150374	-	2460	protein_coding	leukocyte receptor cluster (LRC) member 9 [Source:MGI Symbol;Acc:MGI:2444509]	-
ENSMUSG00000002477	1008	382.63	381.479	340.667	281.694	284.916	590.704	302.426	0.965132	0.0123296	0.039663	Snrpd1	18	10617796	10628230	+	837	protein_coding	small nuclear ribonucleoprotein D1 [Source:MGI Symbol;Acc:MGI:98344]	-
ENSMUSG00000028634	487.78	1139.77	1136.28	441.64	514	460.893	921.275	472.178	0.964737	0.00272044	0.0111228	Hivep3	4	119733784	120138045	+	17627	protein_coding	human immunodeficiency virus type I enhancer binding protein 3 [Source:MGI Symbol;Acc:MGI:106589]	zf-C2H2
ENSMUSG00000031995	107.752	119.762	115.26	66.0573	56.7046	53.0726	114.258	58.6115	0.964471	2.12411e-05	0.000143314	St14	9	31089402	31131853	-	7637	protein_coding	suppression of tumorigenicity 14 (colon carcinoma) [Source:MGI Symbol;Acc:MGI:1338881]	-
ENSMUSG00000059588	904.885	1000.72	1015.92	417.104	524.061	557.727	973.842	499.631	0.962941	5.47707e-09	6.31536e-08	Calcrl	2	84330626	84425411	-	4882	protein_coding	calcitonin receptor-like [Source:MGI Symbol;Acc:MGI:1926944]	-
ENSMUSG00000059518	1819.04	884.007	870.057	677.559	577.107	578.212	1191.03	610.959	0.962654	0.00183229	0.00790512	Znhit1	5	136982164	136988021	-	1860	protein_coding	zinc finger, HIT domain containing 1 [Source:MGI Symbol;Acc:MGI:1917353]	-
ENSMUSG00000028961	24097	19907.9	20046	11155.2	10955.9	10765.4	21350.3	10958.8	0.962133	7.07684e-14	1.21441e-12	Pgd	4	149149991	149166771	-	6447	protein_coding	phosphogluconate dehydrogenase [Source:MGI Symbol;Acc:MGI:97553]	-
ENSMUSG00000024404	5049.28	4453.53	4329.88	2308.23	2342.27	2452.51	4610.9	2367.67	0.961439	6.26053e-16	1.21732e-14	Riok3	18	12128850	12157367	+	3661	protein_coding	RIO kinase 3 [Source:MGI Symbol;Acc:MGI:1914128]	-
ENSMUSG00000015656	49657.4	35697.2	34861.4	20993	20777.7	19968.3	40072	20579.7	0.961358	7.58613e-08	7.56362e-07	Hspa8	9	40800984	40810087	+	4301	protein_coding	heat shock protein 8 [Source:MGI Symbol;Acc:MGI:105384]	-
ENSMUSG00000045282	154.097	120.777	108.12	81.1561	57.6192	57.7281	127.665	65.5011	0.961211	0.000331826	0.00174481	Tmem86b	7	4628040	4631422	-	1917	protein_coding	transmembrane protein 86B [Source:MGI Symbol;Acc:MGI:1915505]	-
ENSMUSG00000004285	7396.65	3991.73	3986.14	2914.07	2579.15	2404.09	5124.84	2632.44	0.961004	0.000407955	0.00208825	Atp6v1f	6	29467718	29470512	+	1063	protein_coding	ATPase, H+ transporting, lysosomal V1 subunit F [Source:MGI Symbol;Acc:MGI:1913394]	-
ENSMUSG00000021951	603.643	282.151	319.259	185.904	216.758	216.015	401.684	206.226	0.960541	0.00209644	0.00887383	Eef1akmt1	14	57549597	57571612	-	947	protein_coding	EEF1A alpha lysine methyltransferase 1 [Source:MGI Symbol;Acc:MGI:1915293]	-
ENSMUSG00000002844	3289.33	2603.3	2714.21	1514.6	1481.64	1426.44	2868.95	1474.23	0.960331	1.66185e-11	2.41934e-10	Adprh	16	38444030	38452703	-	2966	protein_coding	ADP-ribosylarginine hydrolase [Source:MGI Symbol;Acc:MGI:1098234]	-
ENSMUSG00000021211	130.924	98.4485	80.5797	53.7895	53.9609	51.2104	103.318	52.9869	0.960004	0.000512357	0.00255189	Akr1c12	13	4268176	4279433	-	1261	protein_coding	aldo-keto reductase family 1, member C12 [Source:MGI Symbol;Acc:MGI:1351661]	-
ENSMUSG00000022822	4759.62	8416.84	7976.37	3635.98	3618.12	3622.9	7050.95	3625.67	0.95965	3.89534e-05	0.000250493	Abcc5	16	20331303	20426394	-	10681	protein_coding	ATP-binding cassette, sub-family C (CFTR/MRP), member 5 [Source:MGI Symbol;Acc:MGI:1351644]	-
ENSMUSG00000026864	15545.2	12536.5	12216.5	7028.49	6868.58	6834.26	13432.7	6910.44	0.95885	1.46339e-11	2.13782e-10	Hspa5	2	34771970	34777547	+	4229	protein_coding	heat shock protein 5 [Source:MGI Symbol;Acc:MGI:95835]	-
ENSMUSG00000045795	530.649	519.646	524.278	283.103	239.623	287.709	524.858	270.145	0.958368	5.87948e-11	8.21074e-10	Whamm	7	81571266	81596836	+	3176	protein_coding	WAS protein homolog associated with actin, golgi membranes and microtubules [Source:MGI Symbol;Acc:MGI:2142282]	-
ENSMUSG00000030335	1827.15	806.872	852.717	624.713	593.569	576.349	1162.25	598.211	0.957751	0.00305684	0.0122816	Mrpl51	6	125191801	125196269	+	4043	protein_coding	mitochondrial ribosomal protein L51 [Source:MGI Symbol;Acc:MGI:1913743]	-
ENSMUSG00000019210	9963	6636.65	6768.69	4128.58	3989.45	3914.33	7789.45	4010.79	0.957551	1.16587e-06	9.74647e-06	Atp6v1e1	6	120794305	120822793	-	4110	protein_coding	ATPase, H+ transporting, lysosomal V1 subunit E1 [Source:MGI Symbol;Acc:MGI:894326]	-
ENSMUSG00000022370	1018.43	544.004	565.078	353.878	363.093	378.026	709.171	364.999	0.957445	0.00044305	0.00224386	Mrpl13	15	55534094	55557748	-	7936	protein_coding	mitochondrial ribosomal protein L13 [Source:MGI Symbol;Acc:MGI:2137218]	-
ENSMUSG00000024539	669.684	418.153	422.278	251.018	259.744	266.294	503.372	259.018	0.957396	4.17504e-05	0.000266796	Ptpn2	18	67665511	67724595	-	3125	protein_coding	protein tyrosine phosphatase, non-receptor type 2 [Source:MGI Symbol;Acc:MGI:97806]	-
ENSMUSG00000004665	573.518	450.63	431.458	259.511	267.975	221.601	485.202	249.696	0.957332	3.25305e-07	2.9414e-06	Cnn2	10	79988584	79996062	+	2460	protein_coding	calponin 2 [Source:MGI Symbol;Acc:MGI:105093]	-
ENSMUSG00000046229	3740.04	1726.4	1426.97	1287.17	1135.92	1127.56	2297.8	1183.55	0.956929	0.00592688	0.021515	Scand1	2	156311847	156312704	-	759	protein_coding	SCAN domain-containing 1 [Source:MGI Symbol;Acc:MGI:1343132]	-
ENSMUSG00000020696	344.111	666.811	699.717	290.652	320.107	270.949	570.213	293.903	0.95692	0.000843087	0.00398982	Rffl	11	82802449	82871210	-	5922	protein_coding	ring finger and FYVE like domain containing protein [Source:MGI Symbol;Acc:MGI:1914588]	-
ENSMUSG00000028889	560.774	411.048	431.458	253.849	249.683	218.808	467.76	240.78	0.956912	4.69113e-07	4.16989e-06	Yrdc	4	124850679	124855242	+	1981	protein_coding	yrdC domain containing (E.coli) [Source:MGI Symbol;Acc:MGI:2387201]	-
ENSMUSG00000068391	1250.15	711.468	728.277	480.331	443.577	461.824	896.633	461.911	0.95628	0.000163188	0.000920602	Chrac1	15	73090392	73097554	+	2353	protein_coding	chromatin accessibility complex 1 [Source:MGI Symbol;Acc:MGI:2135796]	-
ENSMUSG00000020224	1445.96	694.214	681.357	527.514	470.1	456.238	940.511	484.617	0.956069	0.00225579	0.00946721	Llph	10	120227070	120232582	+	2181	protein_coding	LLP homolog, long-term synaptic facilitation (Aplysia) [Source:MGI Symbol;Acc:MGI:1913475]	-
ENSMUSG00000063019	1027.7	691.17	737.457	433.147	403.335	430.167	818.775	422.216	0.954768	1.50405e-06	1.23741e-05	Manbal	2	157367594	157396763	+	1107	protein_coding	mannosidase, beta A, lysosomal-like [Source:MGI Symbol;Acc:MGI:1916411]	-
ENSMUSG00000056130	422.897	474.989	489.598	251.018	248.769	216.946	462.495	238.911	0.953709	7.83162e-10	9.87031e-09	Ticam2	18	46559155	46574533	-	3928	protein_coding	toll-like receptor adaptor molecule 2 [Source:MGI Symbol;Acc:MGI:3040056]	-
ENSMUSG00000009863	4717.91	2873.28	2866.19	1911.89	1749.61	1737.43	3485.79	1799.64	0.953606	3.81251e-05	0.000245497	Sdhb	4	140961203	140979193	+	2239	protein_coding	succinate dehydrogenase complex, subunit B, iron sulfur (Ip) [Source:MGI Symbol;Acc:MGI:1914930]	-
ENSMUSG00000020873	1574.57	1005.8	1074.06	624.713	615.52	646.182	1218.14	628.805	0.953484	5.618e-06	4.20599e-05	Slc35b1	11	95384692	95391776	+	2223	protein_coding	solute carrier family 35, member B1 [Source:MGI Symbol;Acc:MGI:1343133]	-
ENSMUSG00000020571	4568.45	3146.29	3387.41	2030.79	1888.63	1822.16	3700.72	1913.86	0.951152	2.25074e-07	2.09139e-06	Pdia6	12	17266545	17284770	+	3745	protein_coding	protein disulfide isomerase associated 6 [Source:MGI Symbol;Acc:MGI:1919103]	-
ENSMUSG00000090553	703.284	296.361	387.598	181.186	220.416	315.642	462.414	239.081	0.950813	0.00817608	0.0281414	Snrpe	1	133603871	133610291	-	1372	protein_coding	small nuclear ribonucleoprotein E [Source:MGI Symbol;Acc:MGI:98346]	-
ENSMUSG00000073987	3267.32	1905.03	1866.59	1252.26	1209.09	1180.63	2346.31	1213.99	0.950381	0.000120415	0.000699509	Ggh	4	20042052	20066750	+	1965	protein_coding	gamma-glutamyl hydrolase [Source:MGI Symbol;Acc:MGI:1329035]	-
ENSMUSG00000031781	867.809	674.931	550.798	357.653	358.52	366.852	697.846	361.008	0.950089	3.48247e-06	2.69859e-05	Ciapin1	8	94819804	94838358	-	9212	protein_coding	cytokine induced apoptosis inhibitor 1 [Source:MGI Symbol;Acc:MGI:1922083]	-
ENSMUSG00000035198	622.181	528.78	533.458	253.849	300.9	317.504	561.473	290.751	0.948575	1.0405e-08	1.16381e-07	Tubg1	11	101119938	101126419	+	2266	protein_coding	tubulin, gamma 1 [Source:MGI Symbol;Acc:MGI:101834]	-
ENSMUSG00000054312	1778.49	672.901	697.677	615.276	548.755	468.342	1049.69	544.124	0.947529	0.0123494	0.0396918	Mrps21	3	95862634	95871519	-	739	protein_coding	mitochondrial ribosomal protein S21 [Source:MGI Symbol;Acc:MGI:1913542]	-
ENSMUSG00000001542	2986.93	3239.67	3177.29	1550.46	1588.64	1740.22	3134.63	1626.44	0.946682	6.17464e-17	1.26814e-15	Ell2	13	75706757	75772364	+	9828	protein_coding	elongation factor RNA polymerase II 2 [Source:MGI Symbol;Acc:MGI:2183438]	-
ENSMUSG00000022237	506.318	878.932	734.397	364.259	377.726	358.473	706.549	366.819	0.946439	3.58638e-05	0.000232451	Ankrd33b	15	31291478	31367726	-	8761	protein_coding	ankyrin repeat domain 33B [Source:MGI Symbol;Acc:MGI:1917904]	-
ENSMUSG00000024222	172.635	156.3	131.579	72.663	86.8861	79.1433	153.505	79.5641	0.946006	1.5513e-05	0.00010756	Fkbp5	17	28399094	28517527	-	9468	protein_coding	FK506 binding protein 5 [Source:MGI Symbol;Acc:MGI:104670]	-
ENSMUSG00000087370	1075.2	1274.76	1158.72	567.149	648.445	606.145	1169.56	607.246	0.945856	6.7403e-12	1.00655e-10	Tmem170b	13	41605907	41641355	+	7477	protein_coding	transmembrane protein 170B [Source:MGI Symbol;Acc:MGI:3647046]	-
ENSMUSG00000038615	6913.5	8190.51	8205.87	4272.96	3918.11	3910.61	7769.96	4033.89	0.945827	2.32623e-13	3.80533e-12	Nfe2l1	11	96817414	96829968	-	5441	protein_coding	nuclear factor, erythroid derived 2,-like 1 [Source:MGI Symbol;Acc:MGI:99421]	TF_bZIP
ENSMUSG00000060441	373.077	424.242	387.598	183.073	214.929	217.877	394.972	205.293	0.944363	4.21744e-09	4.91694e-08	Trim5	7	104263386	104288094	-	3690	protein_coding	tripartite motif-containing 5 [Source:MGI Symbol;Acc:MGI:3646853]	-
ENSMUSG00000001166	207.394	157.315	165.239	89.6491	99.6904	85.661	176.649	91.6668	0.943992	9.97954e-06	7.16786e-05	Oas1c	5	120800194	120812514	-	2405	protein_coding	2'-5' oligoadenylate synthetase 1C [Source:MGI Symbol;Acc:MGI:2149633]	-
ENSMUSG00000078572	638.401	244.599	268.259	216.102	199.381	183.426	383.753	199.636	0.941651	0.0117664	0.0380804	Ndufaf8	11	120098928	120100705	+	834	protein_coding	NADH:ubiquinone oxidoreductase complex assembly factor 8 [Source:MGI Symbol;Acc:MGI:1913676]	-
ENSMUSG00000015947	4970.49	3388.86	3543.47	2125.16	2126.42	1946.93	3967.61	2066.17	0.941142	6.78254e-07	5.88872e-06	Fcgr1	3	96282909	96293969	-	2589	protein_coding	Fc receptor, IgG, high affinity I [Source:MGI Symbol;Acc:MGI:95498]	-
ENSMUSG00000014313	3423.73	1276.79	1333.13	1053.14	1050.86	1039.1	2011.22	1047.7	0.940598	0.0112711	0.0367894	Cox6c	15	35925886	35938246	-	3567	protein_coding	cytochrome c oxidase subunit 6C [Source:MGI Symbol;Acc:MGI:104614]	-
ENSMUSG00000000776	494.732	397.854	379.439	234.975	223.16	204.841	424.008	220.992	0.938956	1.43511e-07	1.37222e-06	Polr3d	14	70438757	70443447	-	2854	protein_coding	polymerase (RNA) III (DNA directed) polypeptide D [Source:MGI Symbol;Acc:MGI:1914315]	-
ENSMUSG00000038690	3686.74	1544.73	1596.29	1237.16	1192.63	1133.15	2275.92	1187.64	0.938126	0.00565048	0.0206635	Atp5j2	5	145183698	145192062	-	3306	protein_coding	ATP synthase, H+ transporting, mitochondrial F0 complex, subunit F2 [Source:MGI Symbol;Acc:MGI:1927558]	-
ENSMUSG00000060038	1040.44	640.423	635.458	429.372	374.068	405.027	772.108	402.822	0.937962	8.33626e-05	0.00050107	Dhps	8	85071757	85075162	+	2324	protein_coding	deoxyhypusine synthase [Source:MGI Symbol;Acc:MGI:2683592]	-
ENSMUSG00000038374	1880.45	853.559	883.317	628.488	659.42	600.558	1205.77	629.489	0.937264	0.00321822	0.012821	Rbm8a	3	96629933	96633791	+	3215	protein_coding	RNA binding motif protein 8a [Source:MGI Symbol;Acc:MGI:1913129]	-
ENSMUSG00000046688	3263.84	2687.54	2490.83	1410.79	1549.32	1450.65	2814.07	1470.25	0.936338	8.77636e-10	1.10032e-08	Tifa	3	127789805	127832164	+	3199	protein_coding	TRAF-interacting protein with forkhead-associated domain [Source:MGI Symbol;Acc:MGI:2182965]	-
ENSMUSG00000021832	2516.53	1311.29	1297.43	867.237	890.812	920.856	1708.42	892.968	0.935647	0.000869157	0.00409259	Psmc6	14	45329788	45349705	+	3498	protein_coding	proteasome (prosome, macropain) 26S subunit, ATPase, 6 [Source:MGI Symbol;Acc:MGI:1914339]	-
ENSMUSG00000030148	2320.72	1247.35	1141.38	838.927	791.121	832.401	1569.82	820.817	0.935119	0.00102507	0.00473108	Clec4a2	6	123106428	123143999	+	2926	protein_coding	C-type lectin domain family 4, member a2 [Source:MGI Symbol;Acc:MGI:1349412]	-
ENSMUSG00000036751	4676.2	2095.84	2305.19	1653.32	1614.25	1481.38	3025.74	1582.98	0.934468	0.00262709	0.0108148	Cox6b1	7	30616861	30626151	-	708	protein_coding	cytochrome c oxidase, subunit 6B1 [Source:MGI Symbol;Acc:MGI:107460]	-
ENSMUSG00000050565	4282.27	4172.39	4165.66	2163.85	2253.55	2189.01	4206.78	2202.14	0.933742	4.61653e-24	1.29912e-22	Tor1aip2	1	156035403	156068861	+	9218	protein_coding	torsin A interacting protein 2 [Source:MGI Symbol;Acc:MGI:3582695]	-
ENSMUSG00000002102	4710.96	2744.38	2838.65	1910	1700.22	1779.33	3431.33	1796.52	0.933398	0.000102276	0.000603103	Psmc3	2	91054009	91066369	+	2607	protein_coding	proteasome (prosome, macropain) 26S subunit, ATPase 3 [Source:MGI Symbol;Acc:MGI:1098754]	-
ENSMUSG00000028964	3485.14	1481.8	1615.67	1218.28	1116.72	1111.73	2194.21	1148.91	0.933202	0.00442103	0.0168229	Park7	4	150897133	150914437	-	2479	protein_coding	Parkinson disease (autosomal recessive, early onset) 7 [Source:MGI Symbol;Acc:MGI:2135637]	-
ENSMUSG00000031954	2032.23	871.828	980.216	726.63	658.505	648.975	1294.76	678.037	0.932861	0.00400108	0.0154135	Cfdp1	8	111768491	111854291	-	1178	protein_coding	craniofacial development protein 1 [Source:MGI Symbol;Acc:MGI:1344403]	-
ENSMUSG00000028416	5093.31	2603.3	2765.21	1823.18	1909.67	1748.6	3487.27	1827.15	0.932336	0.000697904	0.0033721	Bag1	4	40936398	40948294	-	1349	protein_coding	BCL2-associated athanogene 1 [Source:MGI Symbol;Acc:MGI:108047]	-
ENSMUSG00000038510	509.794	297.375	272.339	199.115	182.004	184.357	359.836	188.492	0.931443	0.000743999	0.00357018	Rpf2	10	40223246	40247036	-	1924	protein_coding	ribosome production factor 2 homolog [Source:MGI Symbol;Acc:MGI:1914489]	-
ENSMUSG00000039041	2927.84	2113.09	2107.31	1297.55	1218.24	1231.84	2382.75	1249.21	0.931339	1.7634e-07	1.66808e-06	Adrm1	2	180171485	180176286	+	4457	protein_coding	adhesion regulating molecule 1 [Source:MGI Symbol;Acc:MGI:1929289]	-
ENSMUSG00000023939	1209.6	617.079	625.258	452.964	438.089	394.785	817.313	428.613	0.930561	0.00137908	0.00614226	Mrpl14	17	45686322	45698495	+	949	protein_coding	mitochondrial ribosomal protein L14 [Source:MGI Symbol;Acc:MGI:1333864]	-
ENSMUSG00000030007	5258.99	3390.89	3469.01	2112.89	2098.99	2148.04	4039.63	2119.97	0.930014	7.11959e-06	5.24832e-05	Cct7	6	85451514	85468475	+	6778	protein_coding	chaperonin containing Tcp1, subunit 7 (eta) [Source:MGI Symbol;Acc:MGI:107184]	-
ENSMUSG00000022436	1203.81	838.335	811.917	533.176	488.392	476.722	951.354	499.43	0.92909	4.36666e-06	3.32397e-05	Sh3bp1	15	78899768	78912051	+	2858	protein_coding	SH3-domain binding protein 1 [Source:MGI Symbol;Acc:MGI:104603]	-
ENSMUSG00000028837	2504.94	1463.53	1540.19	1010.68	964.893	918.993	1836.22	964.854	0.928034	9.60119e-05	0.000570166	Psmb2	4	126677630	126709714	+	1204	protein_coding	proteasome (prosome, macropain) subunit, beta type 2 [Source:MGI Symbol;Acc:MGI:1347045]	-
ENSMUSG00000013701	1069.41	987.53	847.617	493.542	520.402	512.104	968.185	508.683	0.928	2.35393e-10	3.11631e-09	Timm23	14	32180162	32201898	-	1786	protein_coding	translocase of inner mitochondrial membrane 23 [Source:MGI Symbol;Acc:MGI:1858317]	-
ENSMUSG00000024472	1290.71	1719.3	1649.33	808.73	769.171	872.438	1553.11	816.78	0.927553	1.67564e-08	1.8256e-07	Dcp2	18	44380502	44424969	+	8702	protein_coding	decapping mRNA 2 [Source:MGI Symbol;Acc:MGI:1917890]	-
ENSMUSG00000030203	399.725	331.883	372.299	193.453	192.979	193.668	367.969	193.367	0.927291	3.80941e-09	4.4598e-08	Dusp16	6	134715468	134792625	-	7798	protein_coding	dual specificity phosphatase 16 [Source:MGI Symbol;Acc:MGI:1917936]	-
ENSMUSG00000015335	851.588	532.84	484.498	357.653	314.619	310.056	622.975	327.443	0.927105	0.000225351	0.00123965	Zdhhc12	2	30090944	30093648	-	1785	protein_coding	zinc finger, DHHC domain containing 12 [Source:MGI Symbol;Acc:MGI:1913470]	-
ENSMUSG00000042419	564.25	334.928	309.059	213.271	215.843	205.773	402.745	211.629	0.926982	0.000502594	0.00250998	Nfkbil1	17	35220175	35235792	-	1746	protein_coding	nuclear factor of kappa light polypeptide gene enhancer in B cells inhibitor like 1 [Source:MGI Symbol;Acc:MGI:1340031]	-
ENSMUSG00000028163	3146.82	4921.41	5068.36	2344.09	2313	2253.26	4378.86	2303.45	0.926898	1.12108e-05	7.96707e-05	Nfkb1	3	135584655	135691547	-	12061	protein_coding	nuclear factor of kappa light polypeptide gene enhancer in B cells 1, p105 [Source:MGI Symbol;Acc:MGI:97312]	RHD
ENSMUSG00000030538	1907.09	946.933	920.036	712.475	658.505	613.593	1258.02	661.524	0.926877	0.00218124	0.00920492	Cib1	7	80227147	80232813	-	2303	protein_coding	calcium and integrin binding 1 (calmyrin) [Source:MGI Symbol;Acc:MGI:1344418]	-
ENSMUSG00000085172	88.0554	72.0603	78.5397	37.747	50.3025	37.2439	79.5518	41.7645	0.926873	0.000719773	0.00346382	Gm6542	18	36609958	36610729	+	772	processed_pseudogene	predicted gene 6542 [Source:MGI Symbol;Acc:MGI:3644649]	-
ENSMUSG00000039943	133.242	275.047	265.199	100.973	124.384	129.423	224.496	118.26	0.926344	0.00312456	0.0124953	Plcb4	2	135659011	136014593	+	8970	protein_coding	phospholipase C, beta 4 [Source:MGI Symbol;Acc:MGI:107464]	-
ENSMUSG00000024165	1430.9	1532.55	1509.59	776.645	755.452	823.09	1491.01	785.062	0.925655	1.64635e-16	3.30055e-15	Jpt2	17	24937419	24960689	-	4840	protein_coding	Jupiter microtubule associated homolog 2 [Source:MGI Symbol;Acc:MGI:1196260]	-
ENSMUSG00000052906	954.706	652.602	630.358	406.724	428.029	343.575	745.888	392.776	0.924477	2.57298e-05	0.0001716	Ubxn8	8	33619586	33641967	-	2928	protein_coding	UBX domain protein 8 [Source:MGI Symbol;Acc:MGI:1337129]	-
ENSMUSG00000015672	636.084	280.122	269.279	214.214	185.662	224.395	395.162	208.09	0.924109	0.00880882	0.0299389	Mrpl32	13	14608184	14613165	-	4982	protein_coding	mitochondrial ribosomal protein L32 [Source:MGI Symbol;Acc:MGI:2137226]	-
ENSMUSG00000010376	4152.51	1870.52	2052.23	1506.11	1388.35	1361.26	2691.75	1418.57	0.923912	0.00283734	0.0115445	Nedd8	14	55662263	55672124	-	1261	protein_coding	neural precursor cell expressed, developmentally down-regulated gene 8 [Source:MGI Symbol;Acc:MGI:97301]	-
ENSMUSG00000004897	5986.61	5111.2	5104.06	2959.37	2911.14	2670.39	5400.62	2846.97	0.923588	6.64759e-13	1.05657e-11	Hdgf	3	87906321	87916132	+	2873	protein_coding	hepatoma-derived growth factor [Source:MGI Symbol;Acc:MGI:1194494]	-
ENSMUSG00000020903	1483.04	654.632	681.357	514.303	494.794	476.722	939.676	495.273	0.923399	0.00472142	0.0178127	Stx8	11	67966193	68207148	+	7137	protein_coding	syntaxin 8 [Source:MGI Symbol;Acc:MGI:1890156]	-
ENSMUSG00000025408	1668.42	796.723	764.997	589.797	545.096	568.901	1076.71	567.931	0.92237	0.00336688	0.0133153	Ddit3	10	127290774	127296288	+	1713	protein_coding	DNA-damage inducible transcript 3 [Source:MGI Symbol;Acc:MGI:109247]	TF_bZIP
ENSMUSG00000068744	56.7725	44.6571	39.7798	22.6482	25.6085	26.0707	47.0698	24.7758	0.921535	0.00591858	0.0214942	Psrc1	3	108383839	108388231	+	3364	protein_coding	proline/serine-rich coiled-coil 1 [Source:MGI Symbol;Acc:MGI:1913099]	-
ENSMUSG00000037361	1282.6	677.975	801.717	503.923	516.744	437.616	920.763	486.094	0.920991	0.00044965	0.00227397	Sf3b6	12	4817544	4827659	+	2854	protein_coding	splicing factor 3B, subunit 6 [Source:MGI Symbol;Acc:MGI:1913305]	-
ENSMUSG00000102055	77.6278	172.539	183.599	72.663	68.5943	88.4543	144.589	76.5705	0.919581	0.00986863	0.0328759	Gm28913	1	131263330	131266749	+	364	antisense	predicted gene 28913 [Source:MGI Symbol;Acc:MGI:5579619]	-
ENSMUSG00000059534	2399.51	1008.84	1053.66	804.011	826.79	728.118	1487.34	786.307	0.919223	0.00674625	0.0240222	Uqcr10	11	4701973	4704342	-	584	protein_coding	ubiquinol-cytochrome c reductase, complex III subunit X [Source:MGI Symbol;Acc:MGI:1913402]	-
ENSMUSG00000024238	70.676	111.643	112.2	55.6768	48.4733	52.1415	98.1728	52.0972	0.917928	0.00121407	0.00549766	Zeb1	18	5591860	5775467	+	10266	protein_coding	zinc finger E-box binding homeobox 1 [Source:MGI Symbol;Acc:MGI:1344313]	zf-C2H2
ENSMUSG00000022816	193.49	244.599	209.099	109.466	124.384	108.938	215.729	114.263	0.917867	2.23372e-06	1.79039e-05	Fstl1	16	37776873	37836514	+	4914	protein_coding	follistatin-like 1 [Source:MGI Symbol;Acc:MGI:102793]	-
ENSMUSG00000030189	2396.03	1879.66	1897.19	1095.61	1049.04	1121.97	2057.63	1088.87	0.917834	1.34896e-09	1.6542e-08	Ybx3	6	131364855	131388476	-	3075	protein_coding	Y box protein 3 [Source:MGI Symbol;Acc:MGI:2137670]	CSD
ENSMUSG00000023944	35584.8	32736.7	33347.8	18313	17874.8	17646.2	33889.7	17944.6	0.917282	3.99866e-22	1.04801e-20	Hsp90ab1	17	45567775	45573271	-	2999	protein_coding	heat shock protein 90 alpha (cytosolic), class B member 1 [Source:MGI Symbol;Acc:MGI:96247]	-
ENSMUSG00000042396	2346.21	2037.99	1859.45	1086.17	1113.06	1107.08	2081.22	1102.1	0.916859	3.3505e-11	4.77828e-10	Rbm7	9	48488701	48495299	-	4941	protein_coding	RNA binding motif protein 7 [Source:MGI Symbol;Acc:MGI:1914260]	-
ENSMUSG00000039640	1111.12	648.542	614.038	423.71	415.224	418.063	791.233	418.999	0.916435	0.000382336	0.00197699	Mrpl12	11	120484613	120489065	+	1532	protein_coding	mitochondrial ribosomal protein L12 [Source:MGI Symbol;Acc:MGI:1926273]	-
ENSMUSG00000019579	2150.4	1238.22	1235.22	840.815	842.338	770.949	1541.28	818.034	0.913509	0.000273477	0.00146786	Mydgf	17	56175744	56183920	-	2222	protein_coding	myeloid derived growth factor [Source:MGI Symbol;Acc:MGI:2156020]	-
ENSMUSG00000024844	1822.51	1139.77	1338.23	811.561	750.879	721.601	1433.51	761.347	0.912527	1.20363e-05	8.4962e-05	Banf1	19	5364641	5366645	-	820	protein_coding	barrier to autointegration factor 1 [Source:MGI Symbol;Acc:MGI:1346330]	-
ENSMUSG00000017428	1764.58	1529.5	1662.59	895.548	864.288	873.37	1652.23	877.735	0.912294	1.4169e-14	2.55406e-13	Psmd11	11	80428615	80473248	+	6383	protein_coding	proteasome (prosome, macropain) 26S subunit, non-ATPase, 11 [Source:MGI Symbol;Acc:MGI:1916327]	-
ENSMUSG00000060198	57.9312	44.6571	32.6399	26.4229	19.2064	26.0707	45.076	23.9	0.911747	0.0153642	0.0475446	Gm11353	13	26492554	26493180	+	627	processed_pseudogene	predicted gene 11353 [Source:MGI Symbol;Acc:MGI:3649794]	-
ENSMUSG00000002768	1700.86	854.574	958.796	666.235	618.263	582.867	1171.41	622.455	0.911746	0.00107749	0.00495145	Mea1	17	46678793	46683111	+	1844	protein_coding	male enhanced antigen 1 [Source:MGI Symbol;Acc:MGI:96957]	-
ENSMUSG00000040521	509.794	296.361	308.039	207.609	198.466	186.22	371.398	197.431	0.910185	0.000403045	0.0020669	Tsfm	10	127011572	127030840	-	2904	protein_coding	Ts translation elongation factor, mitochondrial [Source:MGI Symbol;Acc:MGI:1913649]	-
ENSMUSG00000020116	1483.04	1076.84	1068.96	671.897	635.641	622.904	1209.61	643.481	0.91006	5.261e-07	4.62747e-06	Pno1	11	17203198	17211568	-	1717	protein_coding	partner of NOB1 homolog [Source:MGI Symbol;Acc:MGI:1913499]	-
ENSMUSG00000052033	332.525	168.479	167.279	128.34	123.47	103.352	222.761	118.387	0.909944	0.00462133	0.017494	Pfdn4	2	170496428	170519123	+	2520	protein_coding	prefoldin 4 [Source:MGI Symbol;Acc:MGI:1923512]	-
ENSMUSG00000029993	1391.51	841.38	832.317	585.079	512.171	533.519	1021.73	543.589	0.909895	0.000166217	0.000936434	Nfu1	6	87009236	87028461	+	4822	protein_coding	NFU1 iron-sulfur cluster scaffold [Source:MGI Symbol;Acc:MGI:1913290]	-
ENSMUSG00000010911	640.719	299.405	273.359	218.933	204.868	221.601	404.494	215.134	0.90972	0.00735734	0.0258368	Apip	2	103073675	103092644	+	1000	protein_coding	APAF1 interacting protein [Source:MGI Symbol;Acc:MGI:1926788]	-
ENSMUSG00000015668	574.677	403.943	420.238	269.891	245.11	229.05	466.286	248.017	0.90968	6.72854e-06	4.98411e-05	Pdzd11	X	100622883	100626568	-	2127	protein_coding	PDZ domain containing 11 [Source:MGI Symbol;Acc:MGI:1919871]	-
ENSMUSG00000041084	2092.47	1058.58	1116.9	771.926	738.989	760.707	1422.65	757.207	0.909428	0.00121354	0.00549676	Ostc	3	130695912	130709444	-	2751	protein_coding	oligosaccharyltransferase complex subunit (non-catalytic) [Source:MGI Symbol;Acc:MGI:1913607]	-
ENSMUSG00000091989	215.504	104.538	112.2	88.7055	72.2527	68.9012	144.081	76.6198	0.908414	0.00756754	0.0264699	Ndufab1-ps	7	80507787	80508254	+	468	processed_pseudogene	NADH:ubiquinone oxidoreductase subunit AB1b [Source:MGI Symbol;Acc:MGI:4936891]	-
ENSMUSG00000039191	2843.26	3960.27	3789.29	1829.79	1822.78	1993.48	3530.94	1882.02	0.907955	1.0729e-07	1.04431e-06	Rbpj	5	53466152	53657362	+	12750	protein_coding	recombination signal binding protein for immunoglobulin kappa J region [Source:MGI Symbol;Acc:MGI:96522]	CSL
ENSMUSG00000050578	142.511	114.687	125.46	65.1136	53.9609	84.7299	127.553	67.9348	0.907871	0.000393563	0.00202569	Mmp13	9	7272514	7283331	+	2673	protein_coding	matrix metallopeptidase 13 [Source:MGI Symbol;Acc:MGI:1340026]	-
ENSMUSG00000081534	16694.6	15772.1	15989.5	8997	8426.13	8425.5	16152	8616.21	0.906577	2.95105e-21	7.48908e-20	Slc48a1	15	97778520	97792692	+	2751	protein_coding	solute carrier family 48 (heme transporter), member 1 [Source:MGI Symbol;Acc:MGI:1914989]	-
ENSMUSG00000014769	4739.93	2158.76	2261.33	1653.32	1608.77	1623.83	3053.34	1628.64	0.906545	0.00352646	0.0138434	Psmb1	17	15475021	15499751	-	4595	protein_coding	proteasome (prosome, macropain) subunit, beta type 1 [Source:MGI Symbol;Acc:MGI:104884]	-
ENSMUSG00000019738	522.539	253.733	240.719	209.496	194.808	137.802	338.997	180.702	0.906424	0.00914177	0.0307903	Polr2i	7	30231948	30233390	+	1212	protein_coding	polymerase (RNA) II (DNA directed) polypeptide I [Source:MGI Symbol;Acc:MGI:1917170]	-
ENSMUSG00000083327	2260.47	1710.16	1956.35	1003.13	1033.49	1125.7	1975.66	1054.1	0.906023	6.30668e-09	7.22238e-08	Vcp-rs	X	104345829	104348234	-	2406	processed_pseudogene	valosin containing protein, related sequence [Source:MGI Symbol;Acc:MGI:894298]	-
ENSMUSG00000016427	1279.12	504.422	587.518	452.964	407.908	404.096	790.353	421.656	0.905835	0.00918312	0.0309233	Ndufa1	X	37187588	37191163	-	419	protein_coding	NADH:ubiquinone oxidoreductase subunit A1 [Source:MGI Symbol;Acc:MGI:1929511]	-
ENSMUSG00000078813	557.298	326.809	394.738	253.849	194.808	233.706	426.282	227.454	0.905283	0.000271519	0.00145922	Leng1	7	3660098	3665840	-	2222	protein_coding	leukocyte receptor cluster (LRC) member 1 [Source:MGI Symbol;Acc:MGI:1917007]	-
ENSMUSG00000005413	20957.2	17479.2	17483.8	10466.3	9699.24	9691.8	18640	9952.44	0.905249	4.27547e-12	6.47099e-11	Hmox1	8	75093621	75100589	+	1751	protein_coding	heme oxygenase 1 [Source:MGI Symbol;Acc:MGI:96163]	-
ENSMUSG00000002984	1699.7	1000.72	955.736	713.418	621.922	617.318	1218.72	650.886	0.904451	0.000401375	0.00206022	Tomm40	7	19701313	19715438	-	4513	protein_coding	translocase of outer mitochondrial membrane 40 [Source:MGI Symbol;Acc:MGI:1858259]	-
ENSMUSG00000054766	5571.82	3861.82	4027.96	2464.88	2258.12	2469.27	4487.2	2397.43	0.904191	9.52641e-07	8.06672e-06	Set	2	30057378	30072577	+	4070	protein_coding	SET nuclear oncogene [Source:MGI Symbol;Acc:MGI:1860267]	-
ENSMUSG00000033916	4102.68	1699	1882.91	1433.44	1396.58	1275.6	2561.53	1368.54	0.904168	0.00669193	0.0238795	Chmp2a	7	13032010	13034807	-	1162	protein_coding	charged multivesicular body protein 2A [Source:MGI Symbol;Acc:MGI:1916203]	-
ENSMUSG00000036887	15028.5	8263.59	8616.93	6013.1	5607.36	5430.16	10636.3	5683.54	0.904085	0.000382513	0.0019773	C1qa	4	136895917	136898803	-	1040	protein_coding	complement component 1, q subcomponent, alpha polypeptide [Source:MGI Symbol;Acc:MGI:88223]	-
ENSMUSG00000029249	1188.75	1935.48	1890.05	862.519	859.715	959.031	1671.43	893.755	0.903467	4.28649e-05	0.000273502	Rest	5	77265491	77286432	+	7222	protein_coding	RE1-silencing transcription factor [Source:MGI Symbol;Acc:MGI:104897]	zf-C2H2
ENSMUSG00000024683	675.477	430.332	460.018	272.722	298.157	266.294	521.942	279.058	0.902157	4.67772e-05	0.000296103	Mrpl16	19	11770415	11774944	+	1122	protein_coding	mitochondrial ribosomal protein L16 [Source:MGI Symbol;Acc:MGI:2137219]	-
ENSMUSG00000087687	491.256	208.061	207.059	133.058	174.687	176.909	302.126	161.551	0.901611	0.0149049	0.0464309	Pet100	8	3621548	3625848	+	1788	protein_coding	PET100 homolog [Source:MGI Symbol;Acc:MGI:3615306]	-
ENSMUSG00000024959	1209.6	671.886	735.417	515.247	468.271	417.132	872.302	466.883	0.901164	0.000504236	0.00251669	Bad	19	6941861	6951898	+	2007	protein_coding	BCL2-associated agonist of cell death [Source:MGI Symbol;Acc:MGI:1096330]	-
ENSMUSG00000022300	1252.47	718.573	734.397	473.725	508.513	466.48	901.814	482.906	0.900416	0.000344424	0.00180147	Dcaf13	15	39112865	39146856	+	10825	protein_coding	DDB1 and CUL4 associated factor 13 [Source:MGI Symbol;Acc:MGI:2684929]	-
ENSMUSG00000024346	996.416	471.944	473.278	345.385	357.605	337.057	647.213	346.682	0.899812	0.00418366	0.016025	Pfdn1	18	36403679	36454495	-	1077	protein_coding	prefoldin 1 [Source:MGI Symbol;Acc:MGI:1914449]	-
ENSMUSG00000048878	2339.26	2019.72	2037.95	1144.68	1145.98	1139.66	2132.31	1143.44	0.898734	8.35158e-14	1.42443e-12	Hexim1	11	103116231	103119725	+	3495	protein_coding	hexamethylene bis-acetamide inducible 1 [Source:MGI Symbol;Acc:MGI:2385923]	-
ENSMUSG00000007721	1955.76	928.664	998.576	747.391	641.128	693.668	1294.33	694.062	0.898681	0.00283831	0.0115457	Ccdc124	8	70868227	70873935	-	1696	protein_coding	coiled-coil domain containing 124 [Source:MGI Symbol;Acc:MGI:1916403]	-
ENSMUSG00000024914	3456.17	1856.31	2038.97	1388.15	1297.8	1256.98	2450.49	1314.31	0.898528	0.000472706	0.00237484	Drap1	19	5422805	5424979	-	1741	protein_coding	Dr1 associated protein 1 (negative cofactor 2 alpha) [Source:MGI Symbol;Acc:MGI:1913806]	-
ENSMUSG00000018442	2967.23	1836.01	1883.93	1250.37	1140.49	1199.25	2229.06	1196.71	0.897099	5.73175e-05	0.00035572	Derl2	11	71007164	71019841	-	8049	protein_coding	Der1-like domain family, member 2 [Source:MGI Symbol;Acc:MGI:2151483]	-
ENSMUSG00000024069	542.236	462.81	403.918	285.934	233.221	237.43	469.655	252.195	0.896388	1.83803e-06	1.49287e-05	Slc30a6	17	74395621	74424221	+	3062	protein_coding	solute carrier family 30 (zinc transporter), member 6 [Source:MGI Symbol;Acc:MGI:2386741]	-
ENSMUSG00000018654	2247.73	3017.4	2921.27	1431.56	1453.28	1514.9	2728.8	1466.58	0.896049	2.01679e-08	2.17054e-07	Ikzf1	11	11685003	11772926	+	5777	protein_coding	IKAROS family zinc finger 1 [Source:MGI Symbol;Acc:MGI:1342540]	zf-C2H2
ENSMUSG00000067106	75.3105	61.9109	60.1798	29.2539	38.4128	38.175	65.8004	35.2806	0.89585	0.0020806	0.00881342	Gm5529	1	79922536	79923426	-	891	processed_pseudogene	predicted pseudogene 5529 [Source:MGI Symbol;Acc:MGI:3646377]	-
ENSMUSG00000046865	2115.65	1128.61	1101.6	836.096	746.306	755.12	1448.62	779.174	0.894288	0.00132834	0.00594619	Fbl	7	28169710	28179269	+	4209	protein_coding	fibrillarin [Source:MGI Symbol;Acc:MGI:95486]	-
ENSMUSG00000028420	2481.77	1837.03	1837.01	1085.23	1127.69	1099.63	2051.94	1104.18	0.893661	1.34636e-07	1.29176e-06	Tmem38b	4	53826045	53862019	+	3807	protein_coding	transmembrane protein 38B [Source:MGI Symbol;Acc:MGI:1098718]	-
ENSMUSG00000015804	2363.59	1257.5	1234.2	908.759	830.449	879.887	1618.43	873.032	0.890151	0.00130208	0.00584998	Med28	5	45520229	45529276	+	5011	protein_coding	mediator complex subunit 28 [Source:MGI Symbol;Acc:MGI:1914249]	-
ENSMUSG00000028630	1472.61	1939.54	2022.65	922.914	964.893	1045.62	1811.6	977.81	0.889958	2.16907e-07	2.02109e-06	Dyrk2	10	118855603	118870209	-	6251	protein_coding	dual-specificity tyrosine-(Y)-phosphorylation regulated kinase 2 [Source:MGI Symbol;Acc:MGI:1330301]	-
ENSMUSG00000071350	261.849	243.584	299.879	123.621	153.651	157.355	268.437	144.876	0.889632	3.94604e-06	3.02987e-05	Setdb2	14	59402009	59440884	-	4047	protein_coding	SET domain, bifurcated 2 [Source:MGI Symbol;Acc:MGI:2685139]	MBD
ENSMUSG00000020077	1476.09	914.455	870.057	638.868	558.815	563.314	1086.87	586.999	0.888243	0.000227355	0.00124904	Srgn	10	62493833	62527451	-	2196	protein_coding	serglycin [Source:MGI Symbol;Acc:MGI:97756]	-
ENSMUSG00000003123	792.498	658.692	675.237	422.766	352.117	374.301	708.809	383.062	0.887352	1.80929e-08	1.95977e-07	Lipe	7	25379527	25398710	-	5886	protein_coding	lipase, hormone sensitive [Source:MGI Symbol;Acc:MGI:96790]	-
ENSMUSG00000038990	410.153	490.213	529.378	261.398	247.854	264.432	476.581	257.895	0.887052	7.02641e-08	7.04318e-07	Cables2	2	180258540	180273496	-	4597	protein_coding	CDK5 and Abl enzyme substrate 2 [Source:MGI Symbol;Acc:MGI:2182335]	-
ENSMUSG00000014856	1595.42	723.647	746.637	603.952	507.598	545.623	1021.9	552.391	0.887025	0.00595055	0.0215963	Tmem208	8	105326354	105335219	+	1511	protein_coding	transmembrane protein 208 [Source:MGI Symbol;Acc:MGI:1913570]	-
ENSMUSG00000035505	240.994	215.166	236.639	143.439	112.495	119.18	230.933	125.038	0.88506	2.35372e-06	1.8785e-05	Cox18	5	90214724	90224001	-	2710	protein_coding	cytochrome c oxidase assembly protein 18 [Source:MGI Symbol;Acc:MGI:2448532]	-
ENSMUSG00000038459	1260.58	1055.53	1017.96	612.445	566.132	627.56	1111.36	602.046	0.883908	2.11332e-09	2.55056e-08	Abhd17c	7	84109356	84151893	-	4606	protein_coding	abhydrolase domain containing 17C [Source:MGI Symbol;Acc:MGI:1917428]	-
ENSMUSG00000021693	907.202	877.917	785.397	427.485	480.16	485.102	856.839	464.249	0.883678	1.82249e-10	2.43385e-09	Kif2a	13	106958996	107022126	-	6393	protein_coding	kinesin family member 2A [Source:MGI Symbol;Acc:MGI:108390]	-
ENSMUSG00000091537	3285.86	1466.58	1558.55	1159.78	1159.7	1100.56	2103.66	1140.01	0.883601	0.00518896	0.0192569	Tma7	9	109074568	109082587	-	1359	protein_coding	translational machinery associated 7 [Source:MGI Symbol;Acc:MGI:1913417]	-
ENSMUSG00000004127	84.5795	69.0155	81.5997	42.4654	42.0712	42.8305	78.3982	42.4557	0.883298	0.000616099	0.00301851	Trmt10a	3	138143448	138159821	+	7976	protein_coding	tRNA methyltransferase 10A [Source:MGI Symbol;Acc:MGI:1920421]	-
ENSMUSG00000030298	2477.14	1811.66	1790.09	1107.87	1119.46	1069.83	2026.3	1099.06	0.882239	4.94976e-07	4.37893e-06	Sec13	6	113728062	113740743	-	3184	protein_coding	SEC13 homolog, nuclear pore and COPII coat complex component [Source:MGI Symbol;Acc:MGI:99832]	-
ENSMUSG00000028318	174.952	136.001	143.819	87.7618	84.1424	74.4878	151.591	82.1307	0.882088	4.66494e-05	0.00029542	Polr1e	4	45018583	45036565	+	3897	protein_coding	polymerase (RNA) I polypeptide E [Source:MGI Symbol;Acc:MGI:1929022]	-
ENSMUSG00000024158	924.581	576.482	600.778	390.682	379.555	369.646	700.614	379.961	0.881918	8.69326e-05	0.000520851	Hagh	17	24840143	24864450	+	1908	protein_coding	hydroxyacyl glutathione hydrolase [Source:MGI Symbol;Acc:MGI:95745]	-
ENSMUSG00000031917	853.905	471.944	508.978	332.174	305.473	357.541	611.609	331.729	0.881741	0.000766394	0.00366404	Nip7	8	107056877	107060931	+	3130	protein_coding	NIP7, nucleolar pre-rRNA processing protein [Source:MGI Symbol;Acc:MGI:1913414]	-
ENSMUSG00000023988	565.408	473.974	496.738	301.976	279.865	252.327	512.04	278.056	0.880182	3.15247e-08	3.29158e-07	Bysl	17	47599331	47611492	-	3854	protein_coding	bystin-like [Source:MGI Symbol;Acc:MGI:1858419]	-
ENSMUSG00000078570	279.228	194.867	158.099	123.621	117.982	101.49	210.732	114.364	0.879724	0.000965588	0.00449111	1110065P20Rik	4	124849080	124851196	-	2069	protein_coding	RIKEN cDNA 1110065P20 gene [Source:MGI Symbol;Acc:MGI:1916170]	-
ENSMUSG00000022724	522.539	675.946	719.097	389.738	328.338	324.953	639.194	347.676	0.879409	2.82429e-06	2.22552e-05	Riox2	16	59471775	59492461	+	5290	protein_coding	ribosomal oxygenase 2 [Source:MGI Symbol;Acc:MGI:1914264]	-
ENSMUSG00000024790	466.925	338.988	296.819	205.721	187.491	205.773	367.577	199.662	0.879142	6.92226e-05	0.000422887	Sac3d1	19	6116004	6118586	-	1374	protein_coding	SAC3 domain containing 1 [Source:MGI Symbol;Acc:MGI:1913656]	-
ENSMUSG00000023307	2814.3	2043.06	2086.91	1243.76	1274.94	1256.98	2314.76	1258.56	0.878777	2.99475e-07	2.72398e-06	2020-03-05	19	37207543	37222139	+	2396	protein_coding	membrane-associated ring finger (C3HC4) 5 [Source:MGI Symbol;Acc:MGI:1915207]	-
ENSMUSG00000018171	4441	2896.62	3123.23	1925.1	1877.66	1886.4	3486.95	1896.39	0.878524	8.0508e-06	5.87547e-05	Vmp1	11	86583865	86683836	-	3862	protein_coding	vacuole membrane protein 1 [Source:MGI Symbol;Acc:MGI:1923159]	-
ENSMUSG00000025499	1521.27	861.678	770.097	545.444	584.424	584.729	1051.02	571.532	0.878334	0.00144207	0.00639227	Hras	7	141189105	141194005	-	3733	protein_coding	Harvey rat sarcoma virus oncogene [Source:MGI Symbol;Acc:MGI:96224]	-
ENSMUSG00000057789	1963.87	1900.97	1817.63	1056.92	1060.93	975.79	1894.16	1031.21	0.87706	2.6724e-15	5.00517e-14	Bak1	17	27019810	27029009	-	2407	protein_coding	BCL2-antagonist/killer 1 [Source:MGI Symbol;Acc:MGI:1097161]	-
ENSMUSG00000052146	69.5174	46.6869	42.8398	22.6482	34.7545	28.864	53.0147	28.7556	0.876932	0.0142413	0.0447037	Rps10	17	27630418	27636669	-	2311	protein_coding	ribosomal protein S10 [Source:MGI Symbol;Acc:MGI:1914347]	-
ENSMUSG00000015013	2115.65	1041.32	1027.14	799.293	787.463	692.737	1394.7	759.831	0.875823	0.00377267	0.0146953	Trappc2l	8	122611640	122616660	+	1950	protein_coding	trafficking protein particle complex 2-like [Source:MGI Symbol;Acc:MGI:1916295]	-
ENSMUSG00000026740	1103.01	1532.55	1447.37	723.799	718.868	783.053	1360.98	741.907	0.875787	3.83233e-07	3.44079e-06	Dnajc1	2	18195654	18392830	-	11651	protein_coding	DnaJ heat shock protein family (Hsp40) member C1 [Source:MGI Symbol;Acc:MGI:103268]	MYB
ENSMUSG00000041238	510.953	478.034	492.658	260.454	262.488	284.916	493.882	269.286	0.874649	1.2658e-10	1.71773e-09	Rbbp8	18	11633276	11743207	+	3867	protein_coding	retinoblastoma binding protein 8, endonuclease [Source:MGI Symbol;Acc:MGI:2442995]	-
ENSMUSG00000026078	1347.48	751.051	802.737	558.656	475.587	547.485	967.089	527.243	0.874642	0.000681761	0.00330551	Pdcl3	1	38985608	38997238	+	4219	protein_coding	phosducin-like 3 [Source:MGI Symbol;Acc:MGI:1916083]	-
ENSMUSG00000028232	1170.21	893.141	860.877	518.078	556.986	519.552	974.742	531.539	0.874148	4.49182e-07	3.99908e-06	Tmem68	4	3549041	3574853	-	3462	protein_coding	transmembrane protein 68 [Source:MGI Symbol;Acc:MGI:1919348]	-
ENSMUSG00000030612	760.057	312.599	337.619	291.596	217.673	259.776	470.092	256.348	0.873951	0.014765	0.0460972	Mrpl46	7	78775236	78783531	-	1415	protein_coding	mitochondrial ribosomal protein L46 [Source:MGI Symbol;Acc:MGI:1914558]	-
ENSMUSG00000070493	7719.91	3628.39	3679.13	2667.77	2840.72	2691.8	5009.14	2733.43	0.873738	0.0042425	0.0162171	Chchd2	5	129881156	129887470	-	2269	protein_coding	coiled-coil-helix-coiled-coil-helix domain containing 2 [Source:MGI Symbol;Acc:MGI:1261428]	-
ENSMUSG00000063236	806.402	389.734	446.758	284.046	295.413	316.573	547.631	298.677	0.873649	0.00290574	0.0117545	1110038F14Rik	15	76948506	76950979	+	1916	protein_coding	RIKEN cDNA 1110038F14 gene [Source:MGI Symbol;Acc:MGI:2152337]	-
ENSMUSG00000079225	187.697	157.315	166.259	102.861	86.8861	89.3854	170.424	93.044	0.872047	1.28586e-05	9.03493e-05	Gm9531	9	81677598	81678677	+	1080	transcribed_processed_pseudogene	predicted gene 9531 [Source:MGI Symbol;Acc:MGI:3779940]	-
ENSMUSG00000025487	3485.14	2002.46	1912.49	1392.86	1339.88	1310.05	2466.7	1347.6	0.871953	0.000645467	0.00314679	Psmd13	7	140881968	140898643	+	3377	protein_coding	proteasome (prosome, macropain) 26S subunit, non-ATPase, 13 [Source:MGI Symbol;Acc:MGI:1345192]	-
ENSMUSG00000041506	627.974	479.049	508.978	299.145	287.182	296.089	538.667	294.139	0.871872	1.80646e-07	1.70402e-06	Rrp9	9	106475963	106485424	+	2933	protein_coding	RRP9, small subunit (SSU) processome component, homolog (yeast) [Source:MGI Symbol;Acc:MGI:2384313]	-
ENSMUSG00000020869	4064.45	5692.76	5576.32	2769.69	2808.71	2807.26	5111.18	2795.22	0.870823	3.44085e-07	3.1062e-06	Lrrc59	11	94629767	94645216	+	3073	protein_coding	leucine rich repeat containing 59 [Source:MGI Symbol;Acc:MGI:2138133]	-
ENSMUSG00000031728	420.58	282.151	231.539	174.58	170.114	165.735	311.424	170.143	0.870528	0.000714721	0.00344839	Zfp821	8	109705546	109724932	+	6649	protein_coding	zinc finger protein 821 [Source:MGI Symbol;Acc:MGI:1923121]	-
ENSMUSG00000027351	3173.47	3880.09	3709.73	1887.35	1915.15	2085.66	3587.76	1962.72	0.870396	1.19417e-10	1.62315e-09	Spred1	2	117121374	117182279	+	6784	protein_coding	sprouty protein with EVH-1 domain 1, related sequence [Source:MGI Symbol;Acc:MGI:2150016]	-
ENSMUSG00000001525	16067.8	12060.5	12013.5	7585.26	7209.72	7167.59	13380.6	7320.86	0.870005	8.64943e-08	8.55774e-07	Tubb5	17	35833921	35838306	-	3327	protein_coding	tubulin, beta 5 class I [Source:MGI Symbol;Acc:MGI:107812]	-
ENSMUSG00000078784	780.912	332.898	333.539	283.103	244.196	264.432	482.45	263.91	0.869387	0.0132278	0.0420565	1810022K09Rik	3	14606284	14611285	-	1753	protein_coding	RIKEN cDNA 1810022K09 gene [Source:MGI Symbol;Acc:MGI:1916376]	-
ENSMUSG00000029203	2150.4	1237.2	1349.45	831.378	933.797	828.677	1579.02	864.617	0.868496	0.00030508	0.00161938	Ube2k	5	65537233	65598988	+	7892	protein_coding	ubiquitin-conjugating enzyme E2K [Source:MGI Symbol;Acc:MGI:1858216]	-
ENSMUSG00000026197	885.188	498.332	519.178	370.864	342.972	327.746	634.233	347.194	0.868414	0.000800489	0.00381077	Zfand2b	1	75168646	75171629	+	1772	protein_coding	zinc finger, AN1 type domain 2B [Source:MGI Symbol;Acc:MGI:1916068]	-
ENSMUSG00000002308	266.483	174.569	169.319	130.227	109.751	94.0409	203.457	111.34	0.867859	0.0010735	0.00493565	Cd320	17	33843091	33849774	+	2592	protein_coding	CD320 antigen [Source:MGI Symbol;Acc:MGI:1860083]	-
ENSMUSG00000021124	3108.59	1808.61	1761.53	1223	1276.77	1159.22	2226.24	1219.66	0.867853	0.000515525	0.00256504	Vti1b	12	79156017	79172667	-	1612	protein_coding	vesicle transport through interaction with t-SNAREs 1B [Source:MGI Symbol;Acc:MGI:1855688]	-
ENSMUSG00000040128	2328.83	1710.16	1725.83	1092.78	1044.46	1021.41	1921.61	1052.88	0.867627	4.54141e-07	4.04108e-06	Pnrc1	4	33245423	33290163	-	2095	protein_coding	proline-rich nuclear receptor coactivator 1 [Source:MGI Symbol;Acc:MGI:1917838]	-
ENSMUSG00000028729	1377.6	782.514	807.837	554.881	539.609	531.657	989.318	542.049	0.867421	0.000550005	0.00271767	Ebna1bp2	4	118620799	118627776	+	3553	protein_coding	EBNA1 binding protein 2 [Source:MGI Symbol;Acc:MGI:1916322]	-
ENSMUSG00000035885	7364.21	3741.04	3935.14	2944.27	2700.79	2601.49	5013.47	2748.85	0.866871	0.00187762	0.00807372	Cox8a	19	7215158	7217616	-	545	protein_coding	cytochrome c oxidase subunit 8A [Source:MGI Symbol;Acc:MGI:105959]	-
ENSMUSG00000030609	621.022	686.095	684.417	402.006	374.068	316.573	663.845	364.215	0.866505	2.44482e-08	2.59791e-07	Aen	7	78895854	78911209	+	5801	protein_coding	apoptosis enhancing nuclease [Source:MGI Symbol;Acc:MGI:1915298]	-
ENSMUSG00000078812	14769	10008.3	10369.3	6581.19	6350	6345.43	11715.5	6425.54	0.866471	4.37389e-06	3.32796e-05	Eif5a	11	69916714	69921958	-	2377	protein_coding	eukaryotic translation initiation factor 5A [Source:MGI Symbol;Acc:MGI:106248]	-
ENSMUSG00000028617	514.429	398.869	380.459	232.144	240.537	236.499	431.252	236.393	0.865982	1.73714e-06	1.41463e-05	Lrrc42	4	107233514	107253532	-	2139	protein_coding	leucine rich repeat containing 42 [Source:MGI Symbol;Acc:MGI:1925059]	-
ENSMUSG00000058833	2093.63	914.455	943.496	745.503	702.406	719.738	1317.19	722.549	0.865916	0.00841099	0.0288377	Rex1bd	8	70504292	70506752	-	1822	protein_coding	required for excision 1-B domain containing [Source:MGI Symbol;Acc:MGI:1913712]	-
ENSMUSG00000024387	2655.56	1631	1663.61	1060.69	1124.95	1079.14	1983.39	1088.26	0.865617	0.00012283	0.000712794	Csnk2b	17	35116196	35122053	-	2067	protein_coding	casein kinase 2, beta polypeptide [Source:MGI Symbol;Acc:MGI:88548]	-
ENSMUSG00000030615	595.532	328.838	371.279	249.13	232.306	229.05	431.883	236.829	0.865577	0.00081504	0.00386908	Tmem126a	7	90450700	90457229	-	2570	protein_coding	transmembrane protein 126A [Source:MGI Symbol;Acc:MGI:1913521]	-
ENSMUSG00000034729	742.677	595.766	521.218	322.737	362.178	335.195	619.887	340.037	0.865339	3.14241e-06	2.44863e-05	Mrps10	17	47368887	47381417	+	8079	protein_coding	mitochondrial ribosomal protein S10 [Source:MGI Symbol;Acc:MGI:1928139]	-
ENSMUSG00000017221	3173.47	2458.17	2443.91	1436.27	1540.17	1456.24	2691.85	1477.56	0.865105	3.30974e-08	3.44935e-07	Psmd3	11	98682554	98695979	+	4967	protein_coding	proteasome (prosome, macropain) 26S subunit, non-ATPase, 3 [Source:MGI Symbol;Acc:MGI:98858]	-
[truncated: 3,797 more rows]

## Sheet: deg_all_|FC|>1
gene_id	NPFF_1	NPFF_2	NPFF_3	Ctrl_1	Ctrl_2	Ctrl_3	NPFF	Control	log2FoldChange	pvalue	padj	gene_name	gene_chr	gene_start	gene_end	gene_strand	gene_length	gene_biotype	gene_description	tf_family
[truncated: 2,655 more rows]

## Sheet: Pie plot
	DEGs	All DEGs	Proportion	Proportion(%)
[truncated: 6 more rows]

[truncated: 5 more sheets: deg_all_heatmap, deg_all_protein coding, deg_all_antisense, deg_all_miRNA, deg_all_lincRNA]
